# Supplementary material for: HflXr, a homolog of a ribosome-splitting factor, mediates antibiotic resistance
Source: Proc Natl Acad Sci U S A. 2018 Dec 13;115(52):13359–64. doi: 10.1073/pnas.1810555115 (PMC6310831; doi:10.1073/pnas.1810555115)
Supplement: Supplementary File [file pnas.1810555115.sd01.xlsx]

## Sheet: Dataset S1-neighborhood_lmo1296
Gene families with more than 10 occurrences close to homologs of lmo1296 in its clade. We indicate the identifier of the family, the number of occurrences of the gene family in the neighborhood of the lmo1296 homolog, the name of the gene representative of the family and its function (when indicated in the GenBank files)
Family_id	#occurrences	Gene_id	Gene_id_synonyms	function
BAHA001.C.00001.C001_02428	52	AYT26_RS11925	WP_010898515.1	hypothetical protein
BAKR001.C.00001.C001_02614	24	BkAM31D_RS13075	WP_066150001.1	DNA mismatch repair endonuclease MutL
BASI001.C.00001.C001_01712	13	UP17_RS08350	WP_061462500.1	trimeric intracellular cation channel family protein
BATH001.C.00001.C001_03520	20	lexA	BT9727_3444 YP_037766.1	LexA repressor, Represses a number of genes involved in the response to DNA damage
BATO001.C.00001.C001_00981	11	BTOYO_RS04705	WP_023441011.1	site-specific recombinase phage integrase family
BAWE001.C.00001.C001_02156	41	A9C19_RS10800	WP_072579952.1	RNA chaperone Hfq
CASP004.C.00001.C001_00642	16	NY10_RS03210	WP_058918635.1	MerR family transcriptional regulator
JEMA001.C.00001.C001_01770	52	JMA_RS08790	WP_039809053.1	tRNA (adenosine(37)-N6)-dimethylallyltransferase MiaA
LIWE001.C.00001.C001_01327	23	LWE_RS06565	WP_011702108.1	glycerol-3-phosphate acyltransferase
PABE001.C.00001.C001_04864	51	VN24_RS24160	WP_045672502.1	PIG-L family deacetylase
PABE001.C.00001.C001_04865	31	VN24_RS24165	WP_045672503.1	type I glutamate--ammonia ligase
PABO002.C.00001.C001_03953	16	PBOR_RS19630	WP_042214544.1	tRNA (adenosine(37)-N6)-dimethylallyltransferase MiaA
PAGR001.C.00001.C001_03383	19	PGRAT_RS16775	WP_025703342.1	penicillin-binding protein
PASP010.C.00001.C001_03337	18	H70737_RS16505	WP_042128355.1	MerR family transcriptional regulator
PASP010.C.00001.C001_03338	30	H70737_RS16510	WP_042188884.1	hypothetical protein
PASP011.C.00001.C001_01442	19	UB51_RS07080	WP_044876707.1	penicillin-binding protein
