# Supplementary material for: HflXr, a homolog of a ribosome-splitting factor, mediates antibiotic resistance
Source: Proc Natl Acad Sci U S A. 2018 Dec 13;115(52):13359–64. doi: 10.1073/pnas.1810555115 (PMC6310831; doi:10.1073/pnas.1810555115)
Supplement: Supplementary File [file pnas.1810555115.sd02.xlsx]

## Sheet: Dataset S2-neighborhood_lmo0762
Gene families with more than 10 occurrences close to homologs of lmo0762 in its clade. We indicate the identifier of the family, the number of occurrences of the gene family in the neighborhood of the lmo0762 homolog, the name of the gene representative of the family and its function (when indicated in the GenBank files)
Family_id	#occurrences	Gene_id	Gene_id_synonyms	function
ALOR001.C.00001.C001_01843	21	CLOS_RS09145	@WP_012159635.1@	YigZ family protein
BACE001.C.00001.C001_01733	12	BC1763	@NP_831538.1@	cysteine synthase A
CLBO002.C.00027.C001_03220	15	RSJ11_RS17600	@WP_003360098.1@	YebC/PmpR family DNA-binding transcriptional regulator
PASP007.C.00001.C001_00254	12	R70723_RS01270	@WP_039869145.1@	hypothetical protein
PASP008.C.00001.C001_00237	12	R70331_RS01190	@WP_042172138.1@	ATP-dependent helicase
