# Supplementary material for: HflXr, a homolog of a ribosome-splitting factor, mediates antibiotic resistance
Source: Proc Natl Acad Sci U S A. 2018 Dec 13;115(52):13359–64. doi: 10.1073/pnas.1810555115 (PMC6310831; doi:10.1073/pnas.1810555115)
Supplement: Supplementary File [file pnas.1810555115.sd03.xlsx]

## Sheet: dataset S3- pan-genomes
IDs (lab code) and names of the species used to make the 163 pan-genomes. The number of complete genomes used per species is indicated.
Species_ID	Species_name	#genomes
ACBA006	Acinetobacter baumannii	79
ACPA003	Acetobacter pasteurianus	7
ACPI001	Acinetobacter pittii	7
AEHY001	Aeromonas hydrophila	11
AESA002	Aeromonas salmonicida	7
ALMA002	Alteromonas macleodii	6
ALME002	Alteromonas mediterranea	11
BAAM001	Bacillus amyloliquefaciens	19
BAAN002	Bacillus anthracis	13
BACE001	Bacillus cereus	18
BACO001	Bacillus coagulans	5
BAFR001	Bacteroides fragilis	6
BALI001	Bacillus licheniformis	10
BAME001	Bacillus megaterium	6
BASU001	Bacillus subtilis	38
BATH001	Bacillus thuringiensis	7
BAVE001	Bacillus amyloliquefaciens	41
BIAN002	Bifidobacterium animalis	6
BIBI001	Bifidobacterium bifidum	6
BIBR001	Bifidobacterium breve	11
BILO001	Bifidobacterium longum	17
BOBR002	Bordetella bronchiseptica	6
BOBU001	Borrelia burgdorferi	9
BOMI001	Borrelia miyamotoi	8
BOPE001	Bordetella pertussis	9
BRAB001	Brucella abortus	7
BRME001	Brucella melitensis	12
BRSU001	Brucella suis	7
BUCE002	Burkholderia cenocepacia	13
BUMA001	Burkholderia mallei	20
BUMU001	Burkholderia multivorans	5
BUPS002	Burkholderia pseudomallei	55
BUTH001	Burkholderia thailandensis	10
BUUB001	Burkholderia ubonensis	6
CACO001	Campylobacter coli	19
CAFE001	Campylobacter fetus	6
CAJE001	Campylobacter jejuni	71
CAPO001	Candidatus Portiera aleyrodidarum	7
CHPN001	Chlamydophila pneumoniae	5
CHPS001	Chlamydia psittaci	11
CHTR001	Chlamydia trachomatis	59
CLBO002	Clostridium botulinum	24
CLDI001	Clostridioides difficile	11
CLPE001	Clostridium perfringens	8
COBU001	Coxiella burnetii	8
CODI001	Corynebacterium diphtheriae	14
COGL002	Corynebacterium glutamicum	18
COPS001	Corynebacterium pseudotuberculosis	38
COUL001	Corynebacterium ulcerans	10
CUAC001	Propionibacterium acnes	10
DEMC001	Dehalococcoides spp. CBDB1	14
EHCH001	Ehrlichia chaffeensis	7
ELAN001	Elizabethkingia anophelis	12
ENFA001	Enterococcus faecalis	14
ENFA002	Enterococcus faecium	33
ENHO001	Enterobacter hormaechei	8
ESAL001	Escherichia albertii	7
ESCO001	Escherichia coli	370
FLPS001	Flavobacterium psychrophilum	7
FRPH001	Francisella philomiragia	5
FRTU001	Francisella tularensis	17
FUPE001	Fusobacterium periodonticum	8
GRBE001	Granulibacter bethesdensis	7
HADU001	Haemophilus ducreyi	6
HAIN001	Haemophilus influenzae	17
HEPY001	Helicobacter pylori	70
KLAE001	Enterobacter aerogenes	9
KLMI001	Klebsiella michiganensis	5
KLOX001	Klebsiella oxytoca	8
KLPN001	Klebsiella pneumoniae	156
KLVA001	Klebsiella variicola	6
LABR001	Lactobacillus brevis	11
LACA001	Lactobacillus casei	7
LADE001	Lactobacillus delbrueckii	16
LAFE001	Lactobacillus fermentum	9
LAHE002	Lactobacillus helveticus	12
LAJO001	Lactobacillus johnsonii	6
LALA001	Lactococcus lactis	21
LAPA002	Lactobacillus paracasei	12
LAPL001	Lactobacillus plantarum	46
LARE001	Lactobacillus reuteri	9
LARH001	Lactobacillus rhamnosus	10
LASA001	Lactobacillus sakei	10
LASA002	Lactobacillus salivarius	6
LEIN001	Leptospira interrogans	7
LEME001	Leuconostoc mesenteroides	11
LEPN001	Legionella pneumophila	41
LIMO001	Listeria monocytogenes	99
MAHA001	Mannheimia haemolytica	11
MEEX001	Methylobacterium extorquens	6
MEMA004	Methanosarcina mazei	6
MOBO001	Moraxella bovoculi	6
MOOS001	Moraxella osloensis	5
MYAB001	Mycobacterium abscessus	24
MYAV001	Mycobacterium avium	16
MYBO001	Mycobacterium bovis	5
MYBO003	Mycoplasma bovis	10
MYCA001	Mycoplasma capricolum	7
MYCH003	Mycobacterium chimaera	8
MYGA001	Mycoplasma gallisepticum	9
MYHY001	Mycoplasma hyopneumoniae	7
MYHY002	Mycoplasma hyorhinis	6
MYMY001	Mycoplasma mycoides	11
MYPN001	Mycoplasma pneumoniae	8
MYTU001	Mycobacterium tuberculosis	40
NEGO001	Neisseria gonorrhoeae	14
NEME001	Neisseria meningitidis	52
OBAL001	Oblitimonas alkaliphila	6
PAAN001	Pantoea ananatis	6
PAMU002	Pasteurella multocida	23
PHGA002	Phaeobacter gallaeciensis	6
PHIN001	Phaeobacter inhibens	17
PHPI001	Phaeobacter piscinae	6
PISA001	Piscirickettsia salmonis	15
POGI001	Porphyromonas gingivalis	16
PRAC001	Propionibacterium acnes	6
PRFR001	Propionibacterium freudenreichii	13
PRIN001	Prevotella intermedia	11
PRMI001	Proteus mirabilis	14
PSAE002	Pseudomonas aeruginosa	86
PSCH001	Pseudomonas chlororaphis	5
PSPU001	Pseudomonas putida	8
PSSY002	Pseudomonas syringae	5
RAOR001	Raoultella ornithinolytica	5
RASO001	Ralstonia solanacearum	10
RHLE001	Rhizobium leguminosarum	5
RHPH001	Rhizobium phaseoli	10
RIAN001	Riemerella anatipestifer	8
RIPR001	Rickettsia prowazekii	7
RIRI001	Rickettsia rickettsii	6
SAEN001	Salmonella enterica	254
SEMA001	Serratia marcescens	19
SEPL001	Serratia plymuthica	6
SHBA001	Shewanella baltica	7
SIME002	Sinorhizobium meliloti	19
STAG001	Streptococcus agalactiae	41
STAU001	Staphylococcus aureus	152
STEP001	Staphylococcus epidermidis	8
STLU003	Staphylococcus lugdunensis	6
STMU002	Streptococcus mutans	5
STPN001	Streptococcus pneumoniae	32
STPY001	Streptococcus pyogenes	50
STSA001	Streptococcus salivarius	8
STSU001	Streptococcus suis	27
STTH001	Streptococcus thermophilus	15
SUAC001	Sulfolobus acidocaldarius	6
SUIS001	Sulfolobus islandicus	7
TAEQ001	Taylorella equigenitalis	7
URPA001	Ureaplasma parvum	6
VIAL001	Vibrio alginolyticus	6
VIAN002	Vibrio anguillarum	12
VICA001	Vibrio campbellii	7
VICH001	Vibrio cholerae	23
VIPA002	Vibrio parahaemolyticus	15
VIVU001	Vibrio vulnificus	12
XACA001	Xanthomonas campestris	8
XACI001	Xanthomonas citri	30
XAOR001	Xanthomonas oryzae	24
XYFA001	Xylella fastidiosa	13
YEEN001	Yersinia enterocolitica	11
YEPE001	Yersinia pestis	17
YEPS001	Yersinia pseudotuberculosis	10
ZYMO001	Zymomonas mobilis	8
