# Supplementary material for: HflXr, a homolog of a ribosome-splitting factor, mediates antibiotic resistance
Source: Proc Natl Acad Sci U S A. 2018 Dec 13;115(52):13359–64. doi: 10.1073/pnas.1810555115 (PMC6310831; doi:10.1073/pnas.1810555115)
Supplement: Supplementary File [file pnas.1810555115.sd04.xlsx]

## Sheet: dataset S4- clade_lmo1296
Gene identifier (lab code), gene name (GenBank RefSeq) and synonymous names for each gene in the clade of lmo1296. We also indicate the taxonomy of the genome and its GenBank information.
GEM_id	Gene name	Synonyms	Kingdom	Phyla	clade	GenBank	Genome identity
AECH001.C.00001.C001_00050	AWM71_RS00250	WP_082632682.1	Bacteria	Firmicutes	Bacilli	NZ_CP014159	Aerococcus_christensenii_strain_CCUG28831
AEPA001.C.00001.C001_03241	hflX	AP3564_RS16215 WP_082830231.1	Bacteria	Firmicutes	Bacilli	NZ_CP017703	Aeribacillus_pallidus_strain_KCTC3564
AESA001.C.00001.C001_01601	AWM72_RS07980	WP_067976003.1	Bacteria	Firmicutes	Bacilli	NZ_CP014160	Aerococcus_sanguinicola_strain_CCUG43001
AEUR001.C.00001.C001_00413	AWM75_RS02090	WP_067977648.1	Bacteria	Firmicutes	Bacilli	NZ_CP014163	Aerococcus_urinaehominis_strain_CCUG42038B
AEUR002.C.00001.C001_00807	HMPREF9243_RS04020	WP_013669143.1	Bacteria	Firmicutes	Bacilli	NC_015278	Aerococcus_urinae_ACS-120-V-Col10a
AEUR002.C.00002.C001_01091	AWM73_RS05460	WP_060778432.1	Bacteria	Firmicutes	Bacilli	NZ_CP014161	Aerococcus_urinae_strain_CCUG36881
AEUR003.C.00001.C001_00877	APT62_RS04355	WP_059348823.1	Bacteria	Firmicutes	Bacilli	NZ_CP013988	Aerococcus_urinaeequi_strain_USDA-ARS-USMARC-56713
AEUR003.C.00002.C001_00081	AWM74_RS00405	WP_026466148.1	Bacteria	Firmicutes	Bacilli	NZ_CP014162	Aerococcus_urinaeequi_strain_CCUG28094
AEVI001.C.00001.C001_01200	AWM76_RS05965	WP_004262313.1	Bacteria	Firmicutes	Bacilli	NZ_CP014164	Aerococcus_viridans_strain_CCUG4311
ALAC001.C.00001.C001_01596	AACI_RS07725	WP_012810888.1	Bacteria	Firmicutes	Bacilli	NC_013205	Alicyclobacillus_acidocaldarius_subsp._acidocaldarius_DSM_446
ALAC001.C.00002.C001_01363	TC41_RS06740	WP_014464267.1	Bacteria	Firmicutes	Bacilli	NC_017167	Alicyclobacillus_acidocaldarius_subsp._acidocaldarius_Tc-4-1
AMXY001.C.00001.C001_01473	AXY_RS07275	WP_015010155.1	Bacteria	Firmicutes	Bacilli	NC_018704	Amphibacillus_xylanus_NBRC_15112_DNA
ANAM001.C.00001.C001_01610	GFC30_RS07960	WP_066324058.1	Bacteria	Firmicutes	Bacilli	NZ_CP015438	Anoxybacillus_amylolyticus_strain_DSM_15939
ANFL001.C.00001.C001_01618	AFLV_RS07970	WP_012575106.1	Bacteria	Firmicutes	Bacilli	NC_011567	Anoxybacillus_flavithermus_WK1
ANFL001.C.00002.C001_00768	hflX	CA592_RS03845 WP_004890629.1	Bacteria	Firmicutes	Bacilli	NZ_CP021838	Anoxybacillus_flavithermus_strain_52-1A
ANFL001.C.00003.C001_02206	hflX	AF2641_RS11035 WP_094241084.1	Bacteria	Firmicutes	Bacilli	NZ_CP020815	Anoxybacillus_flavithermus_strain_DSM_2641T
ANGO001.C.00001.C001_01384	AFK25_RS06825	WP_035066526.1	Bacteria	Firmicutes	Bacilli	NZ_CP012152	Anoxybacillus_gonensis_strain_G2
ANSO001.C.00001.C001_02818	hflX	CB4_RS14100 WP_096467754.1	Bacteria	Firmicutes	Bacilli	NZ_AP017312	Aneurinibacillus_soli_DNA
ANSP001.C.00001.C001_01849	ACH33_RS09115	WP_057898738.1	Bacteria	Firmicutes	Bacilli	NZ_CP014140	Aneurinibacillus_sp._XH2
ANSP002.C.00001.C001_01102	GFC28_RS05375	WP_044745315.1	Bacteria	Firmicutes	Bacilli	NZ_CP015435	Anoxybacillus_sp._B2M1
ANSP003.C.00001.C001_00509	GFC29_RS02540	WP_044745315.1	Bacteria	Firmicutes	Bacilli	NZ_CP015436	Anoxybacillus_sp._B7M1
AUIN001.C.00001.C001_00937	BVH56_RS04715	WP_077140343.1	Bacteria	Firmicutes	Bacilli	NZ_CP019573	Auricoccus_indicus_strain_S31
BAAL001.C.00001.C001_01802	hflX	CFN77_RS09010 WP_017359031.1	Bacteria	Firmicutes	Bacilli	NZ_CP022319	Bacillus_altitudinis_strain_SGAir0031
BAAL001.C.00002.C001_01733	hflX	CSE15_RS08665 WP_099497015.1	Bacteria	Firmicutes	Bacilli	NZ_CP024204	Bacillus_altitudinis_strain_P-10
BAAM001.C.00001.C001_01661	BAMTA208_RS08150	WP_013352360.1	Bacteria	Firmicutes	Bacilli	NC_017188	Bacillus_amyloliquefaciens_TA208
BAAM001.C.00002.C001_01929	BAMF_RS29710	WP_013352360.1	Bacteria	Firmicutes	Bacilli	NC_014551	Bacillus_amyloliquefaciens_DSM7
BAAM001.C.00003.C001_01847	LL3_RS09075	WP_014471848.1	Bacteria	Firmicutes	Bacilli	NC_017190	Bacillus_amyloliquefaciens_LL3
BAAM001.C.00004.C001_01669	BAXH7_RS08170	WP_013352360.1	Bacteria	Firmicutes	Bacilli	NC_017191	Bacillus_amyloliquefaciens_XH7
BAAM001.C.00005.C001_02128	KSO_RS10340	WP_015239904.1	Bacteria	Firmicutes	Bacilli	NC_020272	Bacillus_amyloliquefaciens_IT-45
BAAM001.C.00006.C001_01825	MUS_RS08950	WP_014417838.1	Bacteria	Firmicutes	Bacilli	NC_017912	Bacillus_amyloliquefaciens_Y2
BAAM001.C.00007.C001_01756	U471_RS08600	WP_012117611.1	Bacteria	Firmicutes	Bacilli	NC_022653	Bacillus_amyloliquefaciens_CC178
BAAM001.C.00008.C001_01776	U722_RS08680	WP_003154051.1	Bacteria	Firmicutes	Bacilli	NC_023073	Bacillus_amyloliquefaciens_LFB112
BAAM001.C.00009.C001_01781	SB45_RS08725	WP_015239904.1	Bacteria	Firmicutes	Bacilli	NZ_CP010556	Bacillus_amyloliquefaciens_strain_L-H15
BAAM001.C.00010.C001_01622	KHU1_RS07960	WP_042635219.1	Bacteria	Firmicutes	Bacilli	NZ_CP007242	Bacillus_amyloliquefaciens_subsp._amyloliquefaciens_KHG19
BAAM001.C.00011.C001_01783	XM40_RS08730	WP_015239904.1	Bacteria	Firmicutes	Bacilli	NZ_CP011278	Bacillus_amyloliquefaciens_strain_L-S60
BAAM001.C.00012.C001_00656	AVM03_RS03215	WP_015239904.1	Bacteria	Firmicutes	Bacilli	NZ_CP013727	Bacillus_amyloliquefaciens_strain_MBE1283
BAAM001.C.00013.C001_01364	AS588_RS06620	WP_015239904.1	Bacteria	Firmicutes	Bacilli	NZ_CP014700	Bacillus_amyloliquefaciens_strain_S499
BAAM001.C.00014.C001_00024	BAMY6639_RS00125	WP_015417524.1	Bacteria	Firmicutes	Bacilli	NZ_CP006058	Bacillus_amyloliquefaciens_UMAF6639
BAAM001.C.00015.C001_02499	BAMY6614_RS12210	WP_015239904.1	Bacteria	Firmicutes	Bacilli	NZ_CP006960	Bacillus_amyloliquefaciens_UMAF6614
BAAM001.C.00016.C001_01764	A1R12_RS08640	WP_039251436.1	Bacteria	Firmicutes	Bacilli	NZ_CP014783	Bacillus_amyloliquefaciens_strain_B15
BAAM001.C.00017.C001_01703	BARD7_RS08315	WP_065981528.1	Bacteria	Firmicutes	Bacilli	NZ_CP016913	Bacillus_amyloliquefaciens_strain_RD7-7
BAAM001.C.00018.C001_01747	BAMY_RS08740	WP_015239904.1	Bacteria	Firmicutes	Bacilli	NZ_CP017953	Bacillus_amyloliquefaciens_strain_Y14
BAAM001.C.00019.C001_03493	BSF20_RS17495	WP_015239904.1	Bacteria	Firmicutes	Bacilli	NZ_CP018152	Bacillus_amyloliquefaciens_strain_LM2303
BAAM001.C.00020.C001_00623	BSO20_RS03125	WP_015239904.1	Bacteria	Firmicutes	Bacilli	NZ_CP018200	Bacillus_amyloliquefaciens_strain_WS-8
BAAM001.C.00021.C001_01928	hflX	S101267_RS09640 WP_013352360.1	Bacteria	Firmicutes	Bacilli	NZ_CP021505	Bacillus_amyloliquefaciens_strain_SRCM101267
BAAM001.C.00022.C001_01879	hflX	WV34_RS09395 WP_088612850.1	Bacteria	Firmicutes	Bacilli	NZ_CP011252	Bacillus_amyloliquefaciens_strain_MT45
BAAN002.C.00001.C001_03618	BA_3837	NP_846088.2	Bacteria	Firmicutes	Bacilli	NC_003997	Bacillus_anthracis_str._Ames
BAAN002.C.00002.C001_03351	BAS3553	YP_029807.1	Bacteria	Firmicutes	Bacilli	NC_005945	Bacillus_anthracis_str._Sterne
BAAN002.C.00008.C001_03876	MI63_RS18535	WP_001983566.1	Bacteria	Firmicutes	Bacilli	NZ_CP006742	Bacillus_anthracis_str._SVA11
BAAN002.C.00009.C001_03875	HYU01_RS18550	WP_001983566.1	Bacteria	Firmicutes	Bacilli	NZ_CP008846	Bacillus_anthracis_strain_HYU01
BAAN002.C.00010.C001_00569	DJ48_RS03210	WP_001983566.1	Bacteria	Firmicutes	Bacilli	NZ_CP007618	Bacillus_anthracis_strain_2000031021
BAAN002.C.00021.C001_04548	BF89_RS23160	WP_001983566.1	Bacteria	Firmicutes	Bacilli	NZ_CP009700	Bacillus_anthracis_strain_BA1035
BAAN002.C.00022.C001_01669	BF90_RS09210	WP_001983566.1	Bacteria	Firmicutes	Bacilli	NZ_CP009697	Bacillus_anthracis_strain_RA3
BAAN002.C.00024.C001_03993	BF27_RS20590	WP_001983566.1	Bacteria	Firmicutes	Bacilli	NZ_CP009902	Bacillus_anthracis_strain_2002013094
BAAN002.C.00042.C001_03889	BVB96_RS19415	WP_001983566.1	Bacteria	Firmicutes	Bacilli	NZ_CP018903	Bacillus_anthracis_strain_Tyrol_4675
BAAR001.C.00001.C001_04001	hflX	CR091_RS20005 WP_016765352.1	Bacteria	Firmicutes	Bacilli	NZ_CP024035	Bacillus_aryabhattai_strain_K13
BAAT001.C.00001.C001_01297	hflX	BATR1942_RS06315 WP_003328807.1	Bacteria	Firmicutes	Bacilli	NC_014639	Bacillus_atrophaeus_1942
BAAT001.C.00002.C001_01214	TD68_RS05975	WP_003328807.1	Bacteria	Firmicutes	Bacilli	NZ_CP010778	Bacillus_atrophaeus_strain_NRS_1221A
BAAT001.C.00003.C001_01848	hflX	S101359_RS09235 WP_088117212.1	Bacteria	Firmicutes	Bacilli	NZ_CP021500	Bacillus_atrophaeus_strain_SRCM101359
BAAT001.C.00004.C001_01931	hflX	BaGK_RS09655 WP_094232067.1	Bacteria	Firmicutes	Bacilli	NZ_CP022653	Bacillus_atrophaeus_strain_GQJK17
BABE001.C.00001.C001_01761	BBEV_RS08735	WP_069365118.1	Bacteria	Firmicutes	Bacilli	NZ_CP012502	Bacillus_beveridgei_strain_MLTeJB
BABO001.C.00001.C001_03599	CY96_RS17270	WP_074643512.1	Bacteria	Firmicutes	Bacilli	NZ_CP007512	Bacillus_bombysepticus_str._Wang
BACE001.C.00001.C001_03621	BC3708	NP_833435.1	Bacteria	Firmicutes	Bacilli	NC_004722	Bacillus_cereus_ATCC_14579
BACE001.C.00002.C001_03699	hflX	BCE_RS17890 WP_073569486.1	Bacteria	Firmicutes	Bacilli	NC_003909	Bacillus_cereus_ATCC_10987
BACE001.C.00003.C001_03861	hflX	BCE33L_RS18525 WP_011198946.1	Bacteria	Firmicutes	Bacilli	NC_006274	Bacillus_cereus_E33L
BACE001.C.00004.C001_03651	hflX	BCQ_RS17730 WP_002195098.1	Bacteria	Firmicutes	Bacilli	NC_011969	Bacillus_cereus_Q1
BACE001.C.00005.C001_03860	hflX	BCB4264_RS18720 WP_006920068.1	Bacteria	Firmicutes	Bacilli	NC_011725	Bacillus_cereus_B4264
BACE001.C.00006.C001_03760	hflX	BCAH187_RS18305 WP_002195098.1	Bacteria	Firmicutes	Bacilli	NC_011658	Bacillus_cereus_AH187
BACE001.C.00007.C001_03822	hflX	BCG9842_RS18165 WP_014894714.1	Bacteria	Firmicutes	Bacilli	NC_011772	Bacillus_cereus_G9842
BACE001.C.00008.C001_03865	hflX	BCAH820_RS18530 WP_015945660.1	Bacteria	Firmicutes	Bacilli	NC_011773	Bacillus_cereus_AH820
BACE001.C.00009.C001_03844	hflX	BCA_RS19355 WP_012680172.1	Bacteria	Firmicutes	Bacilli	NC_012472	Bacillus_cereus_03BB102
BACE001.C.00010.C001_03757	hflX	BACI_RS18190 WP_001983566.1	Bacteria	Firmicutes	Bacilli	NC_014335	Bacillus_cereus_biovar_anthracis_str._CI
BACE001.C.00011.C001_03728	hflX	BCF_RS18005 WP_001983566.1	Bacteria	Firmicutes	Bacilli	NC_016779	Bacillus_cereus_F837/76
BACE001.C.00012.C001_03693	BCN_RS17940	WP_002195098.1	Bacteria	Firmicutes	Bacilli	NC_016771	Bacillus_cereus_NC7401_genomic_DNA
BACE001.C.00013.C001_03579	BCK_RS17385	WP_014893548.1	Bacteria	Firmicutes	Bacilli	NC_018491	Bacillus_cereus_FRI-35
BACE001.C.00014.C001_03115	DA68_RS14600	WP_080473642.1	Bacteria	Firmicutes	Bacilli	NZ_CP015727	Bacillus_cereus_strain_A1
BACE001.C.00015.C001_02051	NT98_RS11065	WP_078030395.1	Bacteria	Firmicutes	Bacilli	NZ_CP009941	Bacillus_cereus_strain_03BB87
BACE001.C.00016.C001_01025	AW22_RS06035	WP_001983566.1	Bacteria	Firmicutes	Bacilli	NZ_CP009300	Bacillus_cereus_D17
BACE001.C.00017.C001_03912	AS54_RS19685	WP_012680172.1	Bacteria	Firmicutes	Bacilli	NZ_CP009318	Bacillus_cereus_03BB102
BACE001.C.00018.C001_01603	BG03_RS09345	WP_078030395.1	Bacteria	Firmicutes	Bacilli	NZ_CP009369	Bacillus_cereus_strain_FM1
BACE001.C.00019.C001_00070	BG11_RS02125	WP_001983566.1	Bacteria	Firmicutes	Bacilli	NZ_CP009596	Bacillus_cereus_strain_3a
BACE001.C.00020.C001_04561	AQ16_RS22370	WP_078030395.1	Bacteria	Firmicutes	Bacilli	NZ_CP009590	Bacillus_cereus_G9241
BACE001.C.00021.C001_04657	BF35_RS22695	WP_073543166.1	Bacteria	Firmicutes	Bacilli	NZ_CP009628	Bacillus_cereus_ATCC_4342
BACE001.C.00022.C001_02412	AK40_RS15295	WP_001983566.1	Bacteria	Firmicutes	Bacilli	NZ_CP009641	Bacillus_cereus_03BB108
BACE001.C.00023.C001_02062	BF28_RS12515	WP_011198946.1	Bacteria	Firmicutes	Bacilli	NZ_CP009968	Bacillus_cereus_E33L
BACE001.C.00024.C001_00689	BF33_RS03760	WP_001983566.1	Bacteria	Firmicutes	Bacilli	NZ_CP009605	Bacillus_cereus_strain_S2-8
BACE001.C.00025.C001_03828	FORC5_RS18480	WP_006920068.1	Bacteria	Firmicutes	Bacilli	NZ_CP009686	Bacillus_cereus_strain_FORC_005
BACE001.C.00026.C001_01943	ACN91_RS09445	WP_082187989.1	Bacteria	Firmicutes	Bacilli	NZ_CP012483	Bacillus_cereus_strain_NJ-W
BACE001.C.00027.C001_01607	FORC13_RS07875	WP_082188849.1	Bacteria	Firmicutes	Bacilli	NZ_CP011145	Bacillus_cereus_strain_FORC_013,_complete_sequence.
BACE001.C.00028.C001_03918	WR47_RS18555	WP_023522794.1	Bacteria	Firmicutes	Bacilli	NZ_CP011151	Bacillus_cereus_strain_CMCC_P0021
BACE001.C.00029.C001_03921	WR51_RS18555	WP_023522794.1	Bacteria	Firmicutes	Bacilli	NZ_CP011153	Bacillus_cereus_strain_CMCC_P0011
BACE001.C.00030.C001_03829	WR52_RS18155	WP_080470782.1	Bacteria	Firmicutes	Bacilli	NZ_CP011155	Bacillus_cereus_strain_HN001
BACE001.C.00031.C001_03830	FORC24_RS18595	WP_011110320.1	Bacteria	Firmicutes	Bacilli	NZ_CP012691	Bacillus_cereus_strain_FORC_024
BACE001.C.00032.C001_05561	A7A70_RS27480	WP_082250309.1	Bacteria	Firmicutes	Bacilli	NZ_CP015589	Bacillus_cereus_strain_AR156
BACE001.C.00033.C001_03738	BEI49_RS18745	WP_001983566.1	Bacteria	Firmicutes	Bacilli	NZ_CP018933	Bacillus_cereus_strain_ISSFR-9F
BACE001.C.00034.C001_01963	BEI48_RS09805	WP_001983566.1	Bacteria	Firmicutes	Bacilli	NZ_CP018931	Bacillus_cereus_strain_ISSFR-3F
BACE001.C.00035.C001_03708	BEI53_RS18550	WP_001983566.1	Bacteria	Firmicutes	Bacilli	NZ_CP018935	Bacillus_cereus_strain_JEM-2
BACE001.C.00036.C001_03791	FORC21_RS18955	WP_011110320.1	Bacteria	Firmicutes	Bacilli	NZ_CP014486	Bacillus_cereus_strain_FORC021
BACE001.C.00037.C001_03766	hflX	BA203_RS18830 WP_011110320.1	Bacteria	Firmicutes	Bacilli	NZ_CP016315	Bacillus_cereus_strain_D12_2
BACE001.C.00038.C001_03691	hflX	BA202_RS18455 WP_073529793.1	Bacteria	Firmicutes	Bacilli	NZ_CP016316	Bacillus_cereus_strain_M3,_complete_sequence.
BACE001.C.00039.C001_03841	hflX	FORC48_RS19205 WP_006920068.1	Bacteria	Firmicutes	Bacilli	NZ_CP017234	Bacillus_cereus_strain_FORC_048
BACE001.C.00040.C001_03833	hflX	BA204_RS19165 WP_001986408.1	Bacteria	Firmicutes	Bacilli	NZ_CP016595	Bacillus_cereus_strain_K8,_complete_sequence.
BACE001.C.00041.C001_03873	hflX	BA201_RS19365 WP_011110320.1	Bacteria	Firmicutes	Bacilli	NZ_CP016360	Bacillus_cereus_strain_M13
BACE001.C.00042.C001_03822	hflX	FORC47_RS19110 WP_089171629.1	Bacteria	Firmicutes	Bacilli	NZ_CP017060	Bacillus_cereus_strain_FORC_047
BACE001.C.00043.C001_03835	hflX	CGZ63_RS19140 WP_086404746.1	Bacteria	Firmicutes	Bacilli	NZ_CP022445	Bacillus_cereus_C1L
BACE001.C.00044.C001_01806	hflX	CK938_RS09030 WP_073536554.1	Bacteria	Firmicutes	Bacilli	NZ_CP023179	Bacillus_cereus_strain_CC-1
BACE001.C.00045.C001_01852	hflX	CSW12_RS09260 WP_090977258.1	Bacteria	Firmicutes	Bacilli	NZ_CP024655	Bacillus_cereus_strain_MLY1 _MLY1.0,_complete_sequence.
BACE002.C.00001.C001_02425	hflX	BCELL_RS11920 WP_013489001.1	Bacteria	Firmicutes	Bacilli	NC_014829	Bacillus_cellulosilyticus_DSM_2522
BACO001.C.00001.C001_03436	BCOA_RS34120	WP_014098479.1	Bacteria	Firmicutes	Bacilli	NC_016023	Bacillus_coagulans_36D1
BACO001.C.00002.C001_01276	BCO26_RS06320	WP_013859185.1	Bacteria	Firmicutes	Bacilli	NC_015634	Bacillus_coagulans_2-6
BACO001.C.00003.C001_00267	BF29_RS01310	WP_035180878.1	Bacteria	Firmicutes	Bacilli	NZ_CP009709	Bacillus_coagulans_DSM_1_=_ATCC_7050
BACO001.C.00004.C001_02109	SB48_RS10380	WP_014098479.1	Bacteria	Firmicutes	Bacilli	NZ_CP010525	Bacillus_coagulans_strain_HM-08
BACO001.C.00005.C001_02535	AB434_RS12540	WP_014098479.1	Bacteria	Firmicutes	Bacilli	NZ_CP011939	Bacillus_coagulans_strain_S-lac
BACO001.C.00006.C001_00724	BIZ35_RS03605	WP_014098479.1	Bacteria	Firmicutes	Bacilli	NZ_CP017888	Bacillus_coagulans_strain_BC-HY1
BACO002.C.00001.C001_02443	hflX	BC6307_RS12215 WP_066416605.1	Bacteria	Firmicutes	Bacilli	NZ_CP018866	Bacillus_cohnii_strain_DSM_6307
BACY001.C.00001.C001_02560	hflX	BCER98_RS12100 WP_087095210.1	Bacteria	Firmicutes	Bacilli	NC_009674	Bacillus_cytotoxicus_NVH_391-98
BAEN001.C.00001.C001_03570	BEH_RS17595	WP_046217774.1	Bacteria	Firmicutes	Bacilli	NZ_CP011974	Bacillus_endophyticus_strain_Hbe603
BAFL001.C.00001.C001_01461	BC359_RS07310	WP_025908616.1	Bacteria	Firmicutes	Bacilli	NZ_CP016790	Bacillus_flexus_strain_KLBMP_4941
BAGI001.C.00001.C001_00614	BGM20_RS03125	WP_003231743.1	Bacteria	Firmicutes	Bacilli	NZ_CP017070	Bacillus_gibsonii_strain_FJAT-10019
BAGL001.C.00001.C001_00623	hflX	COP00_RS03115 WP_048355955.1	Bacteria	Firmicutes	Bacilli	NZ_CP023481	Bacillus_glycinifermentans_strain_KBN06P03352
BAGL001.C.00002.C001_02205	hflX	BGLY_RS10940 WP_046132770.1	Bacteria	Firmicutes	Bacilli	NZ_LT603683	Bacillus_glycinifermentans_isolate_BGLY_genome_assembly, :_1.
BAHA001.C.00001.C001_02429	AYT26_RS11930	WP_010898516.1	Bacteria	Firmicutes	Bacilli	NC_002570	Bacillus_halodurans_C-125_DNA
BAHO001.C.00001.C001_02086	hflX	B4U37_RS10435 WP_088020251.1	Bacteria	Firmicutes	Bacilli	NZ_CP020880	Bacillus_horikoshii_strain_20a
BAIN001.C.00001.C001_01941	N288_RS09565	WP_022543743.1	Bacteria	Firmicutes	Bacilli	NC_022524	Bacillus_infantis_NRRL_B-14911
BAKR001.C.00001.C001_02607	BkAM31D_RS13040	WP_066149979.1	Bacteria	Firmicutes	Bacilli	NZ_CP020814	Bacillus_krulwichiae_strain_AM31D
BALI001.C.00001.C001_02005	hflX	BLI_RS09845 WP_003182138.1	Bacteria	Firmicutes	Bacilli	NC_006322	Bacillus_licheniformis_DSM_13_=_ATCC_14580
BALI001.C.00002.C001_02004	hflX	TRNA_RS31355 WP_003182138.1	Bacteria	Firmicutes	Bacilli	NC_006270	Bacillus_licheniformis_ATCC_14580
BALI001.C.00003.C001_01909	AB684_RS09405	WP_003182138.1	Bacteria	Firmicutes	Bacilli	NZ_CP014781	Bacillus_licheniformis_strain_HRBL-15TDI7
BALI001.C.00004.C001_02114	BL1202_RS10450	WP_069500485.1	Bacteria	Firmicutes	Bacilli	NZ_CP017247	Bacillus_licheniformis_strain_BL1202
BALI001.C.00005.C001_00179	BaDB11_RS00900	WP_003182138.1	Bacteria	Firmicutes	Bacilli	NZ_CP014795	Bacillus_licheniformis_strain_SCK_B11
BALI001.C.00006.C001_02471	B14_RS12360	WP_003182138.1	Bacteria	Firmicutes	Bacilli	NZ_CP014842	Bacillus_licheniformis_strain_SCDB_14
BALI001.C.00007.C001_00516	B34_RS02585	WP_003182138.1	Bacteria	Firmicutes	Bacilli	NZ_CP014793	Bacillus_licheniformis_strain_SCDB_34
BALI001.C.00008.C001_01487	B37_RS07440	WP_003182138.1	Bacteria	Firmicutes	Bacilli	NZ_CP014794	Bacillus_licheniformis_strain_SCCB_37
BALI001.C.00009.C001_01987	hflX	S101441_RS09935 WP_015483254.1	Bacteria	Firmicutes	Bacilli	NZ_CP021507	Bacillus_licheniformis_strain_SRCM101441
BALI001.C.00010.C001_01356	hflX	S100141_RS06780 WP_003182138.1	Bacteria	Firmicutes	Bacilli	NZ_CP021669	Bacillus_licheniformis_strain_SRCM100141
BALI001.C.00011.C001_02056	hflX	S100027_RS10280 WP_003182138.1	Bacteria	Firmicutes	Bacilli	NZ_CP021677	Bacillus_licheniformis_strain_SRCM100027
BALI001.C.00012.C001_02482	hflX	CG450_RS12415 WP_003182138.1	Bacteria	Firmicutes	Bacilli	NZ_CP022477	Bacillus_licheniformis_strain_BL-010
BALI001.C.00013.C001_01962	hflX	CPQ91_RS09810 WP_003182138.1	Bacteria	Firmicutes	Bacilli	NZ_CP023729	Bacillus_licheniformis_strain_ATCC_9789
BAME001.C.00001.C001_04060	hflX	BMD_RS19790 WP_013084734.1	Bacteria	Firmicutes	Bacilli	NC_014103	Bacillus_megaterium_DSM319
BAME001.C.00002.C001_04047	BMQ_RS19745	WP_078082127.1	Bacteria	Firmicutes	Bacilli	NC_014019	Bacillus_megaterium_QM_B1551
BAME001.C.00003.C001_01182	hflX	BMWSH_RS05835 WP_014458502.1	Bacteria	Firmicutes	Bacilli	NC_017138	Bacillus_megaterium_WSH-002
BAME001.C.00004.C001_01029	BG04_RS05290	WP_080743228.1	Bacteria	Firmicutes	Bacilli	NZ_CP009920	Bacillus_megaterium_NBRC_15308_=_ATCC_14581
BAME001.C.00005.C001_04088	AS52_RS20005	WP_016765352.1	Bacteria	Firmicutes	Bacilli	NZ_CP010586	Bacillus_megaterium_strain_Q3
BAME001.C.00006.C001_04036	BUW91_RS20180	WP_078082127.1	Bacteria	Firmicutes	Bacilli	NZ_CP018874	Bacillus_megaterium_strain_JX285
BAME002.C.00001.C001_01328	BMMGA3_RS06400	WP_003349188.1	Bacteria	Firmicutes	Bacilli	NZ_CP007739	Bacillus_methanolicus_MGA3
BAMU001.C.00001.C001_01762	ABE28_RS08740	WP_064465855.1	Bacteria	Firmicutes	Bacilli	NZ_CP017080	Bacillus_muralis_strain_G25-68
BAMY001.C.00001.C001_03700	hflX	BCERKBAB4_RS17505 WP_085960805.1	Bacteria	Firmicutes	Bacilli	NC_010184	Bacillus_weihenstephanensis_KBAB4
BAMY001.C.00002.C001_00691	MA06_RS05525	WP_040118928.1	Bacteria	Firmicutes	Bacilli	NZ_CP007626	Bacillus_mycoides_strain_219298
BAMY001.C.00003.C001_01255	BWEI_RS06070	WP_002033471.1	Bacteria	Firmicutes	Bacilli	NZ_CP009746	Bacillus_weihenstephanensis_strain_WSBC_10204
BAMY001.C.00004.C001_02353	BG05_RS13420	WP_002069969.1	Bacteria	Firmicutes	Bacilli	NZ_CP009692	Bacillus_mycoides_strain_ATCC_6462
BAMY001.C.00005.C001_04385	hflX	BG07_RS23570 WP_095995481.1	Bacteria	Firmicutes	Bacilli	NZ_CP009651	Bacillus_mycoides_strain_BTZ,_complete_sequence.
BAMY001.C.00006.C001_03941	B7492_RS19705	WP_002069969.1	Bacteria	Firmicutes	Bacilli	NZ_CP020743	Bacillus_mycoides_strain_Gnyt1
BAOC001.C.00001.C001_02095	hflX	A361_RS10310 WP_019381826.1	Bacteria	Firmicutes	Bacilli	NZ_CP015506	Bacillus_oceanisediminis_2691
BAPA001.C.00001.C001_02030	BALI_RS09970	WP_041817206.1	Bacteria	Firmicutes	Bacilli	NC_021362	Bacillus_paralicheniformis_ATCC_9945a
BAPA001.C.00002.C001_02070	SC10_RS10175	WP_043054319.1	Bacteria	Firmicutes	Bacilli	NZ_CP010524	Bacillus_paralicheniformis_strain_BL-09
BAPA001.C.00003.C001_01998	BLMD_RS09990	WP_035338629.1	Bacteria	Firmicutes	Bacilli	NZ_CP020352	Bacillus_paralicheniformis_strain_MDJK30
BAPA001.C.00004.C001_02438	hflX	CK945_RS12190 WP_035338629.1	Bacteria	Firmicutes	Bacilli	NZ_CP023168	Bacillus_paralicheniformis_strain_14DA11
BAPS002.C.00001.C001_02282	hflX	BPOF4_RS11255 WP_012959297.1	Bacteria	Firmicutes	Bacilli	NC_013791	Bacillus_pseudofirmus_OF4
BAPU001.C.00001.C001_01687	BPUM_RS08240	WP_012010048.1	Bacteria	Firmicutes	Bacilli	NC_009848	Bacillus_pumilus_SAFR-032
BAPU001.C.00002.C001_01776	BW16_RS08705	WP_017367291.1	Bacteria	Firmicutes	Bacilli	NZ_CP007436	Bacillus_pumilus_strain_MTCC_B6033
BAPU001.C.00003.C001_01776	VT48_RS08690	WP_017359031.1	Bacteria	Firmicutes	Bacilli	NZ_CP011150	Bacillus_pumilus_strain_W3
BAPU001.C.00004.C001_02692	ID12_RS13165	WP_017367291.1	Bacteria	Firmicutes	Bacilli	NZ_CP009108	Bacillus_pumilus_strain_GR-8
BAPU001.C.00005.C001_03052	AKO65_RS14900	WP_057079512.1	Bacteria	Firmicutes	Bacilli	NZ_CP012329	Bacillus_pumilus_strain_NJ-M2
BAPU001.C.00006.C001_02299	AMR71_RS11210	WP_057079512.1	Bacteria	Firmicutes	Bacilli	NZ_CP012482	Bacillus_pumilus_strain_NJ-V2
BAPU001.C.00007.C001_01732	BTUAT1_RS08445	WP_017359031.1	Bacteria	Firmicutes	Bacilli	NZ_AP014928	Bacillus_pumilus_DNA,_complete_genome,_strain:_TUAT1.
BAPU001.C.00008.C001_01790	UP15_RS08735	WP_056704777.1	Bacteria	Firmicutes	Bacilli	NZ_CP010997	Bacillus_pumilus_strain_SH-B11
BAPU001.C.00009.C001_01704	UP12_RS08480	WP_061407896.1	Bacteria	Firmicutes	Bacilli	NZ_CP011007	Bacillus_pumilus_strain_SH-B9
BAPU001.C.00010.C001_02299	AKO66_RS11290	WP_057079512.1	Bacteria	Firmicutes	Bacilli	NZ_CP012330	Bacillus_pumilus_strain_NJ-V
BAPU001.C.00011.C001_01552	BEN31_RS07620	WP_066030871.1	Bacteria	Firmicutes	Bacilli	NZ_CP016784	Bacillus_pumilus_strain_PDSLzg-1
BAPU001.C.00012.C001_03077	BS467_RS15395	WP_017359031.1	Bacteria	Firmicutes	Bacilli	NZ_CP018574	Bacillus_pumilus_strain_GLB197
BAPU001.C.00013.C001_01721	hflX	CKW02_RS08605 WP_003212285.1	Bacteria	Firmicutes	Bacilli	NZ_LT906438	Bacillus_pumilus_strain_NCTC10337_genome_assembly, :_1.
BASA003.C.00001.C001_01855	BSL056_RS09305	WP_073205654.1	Bacteria	Firmicutes	Bacilli	NZ_CP018197	Bacillus_safensis_strain_KCTC_12796BP
BASA003.C.00002.C001_03379	BSA145_RS16995	WP_075623115.1	Bacteria	Firmicutes	Bacilli	NZ_CP015607	Bacillus_safensis_strain_U14-5
BASA003.C.00003.C001_01389	BSA41_RS06960	WP_041084763.1	Bacteria	Firmicutes	Bacilli	NZ_CP015610	Bacillus_safensis_strain_U41
BASA003.C.00004.C001_02219	BSA171_RS11105	WP_041084763.1	Bacteria	Firmicutes	Bacilli	NZ_CP015611	Bacillus_safensis_strain_U17-1
BASA003.C.00005.C001_01786	BRL64_RS08930	WP_034623554.1	Bacteria	Firmicutes	Bacilli	NZ_CP018100	Bacillus_safensis_strain_BRM1
BASE001.C.00001.C001_01881	hflX	BSEL_RS09375 WP_013172757.1	Bacteria	Firmicutes	Bacilli	NC_014219	_Bacillus__selenitireducens_MLS10
BASI001.C.00001.C001_01713	UP17_RS08355	WP_061462501.1	Bacteria	Firmicutes	Bacilli	NZ_CP011008	Bacillus_simplex_strain_SH-B26
BASI001.C.00002.C001_00739	hflX	BS1321_RS03700 WP_063236401.1	Bacteria	Firmicutes	Bacilli	NZ_CP017704	Bacillus_simplex_NBRC_15720_=_DSM_1321
BASI002.C.00001.C001_02509	hflX	CWD84_RS12550 WP_060962720.1	Bacteria	Firmicutes	Bacilli	NZ_CP025001	Bacillus_siamensis_strain_SCSIO_05746
BASM001.C.00001.C001_01714	BSM4216_RS08260	WP_048623397.1	Bacteria	Firmicutes	Bacilli	NZ_CP012024	Bacillus_smithii_strain_DSM_4216
BASO001.C.00001.C001_02706	hflX	S101395_RS13535 WP_006640473.1	Bacteria	Firmicutes	Bacilli	NZ_CP021920	Bacillus_sonorensis_strain_SRCM101395
BASP001.C.00001.C001_01906	hflX	MY9_RS09550 WP_040083090.1	Bacteria	Firmicutes	Bacilli	NC_017743	Bacillus_sp._JS
BASP002.C.00001.C001_01895	VV28_RS09150	WP_003245432.1	Bacteria	Firmicutes	Bacilli	NZ_LN680001	Bacillus_sp._genome_assembly_BS34ACh, _:_I.
BASP003.C.00001.C001_00217	SB24_RS01055	WP_039251436.1	Bacteria	Firmicutes	Bacilli	NZ_CP010406	Bacillus_sp._Pc3
BASP004.C.00001.C001_03331	HW35_RS16345	WP_038541333.1	Bacteria	Firmicutes	Bacilli	NZ_CP008855	Bacillus_sp._X1(2014)
BASP005.C.00001.C001_02393	OY17_RS11735	WP_014417838.1	Bacteria	Firmicutes	Bacilli	NZ_CP009938	Bacillus_sp._BH072
BASP006.C.00001.C001_01600	QF06_RS07765	WP_043940124.1	Bacteria	Firmicutes	Bacilli	NZ_CP010014	Bacillus_sp._YP1
BASP007.C.00001.C001_01875	bslm_RS09080	WP_015483254.1	Bacteria	Firmicutes	Bacilli	NZ_CP011101	Bacillus_sp._LM_4-2
BASP008.C.00001.C001_00391	AUL54_RS01875	WP_060962720.1	Bacteria	Firmicutes	Bacilli	NZ_CP013950	Bacillus_sp._SDLI1
BASP009.C.00001.C001_03964	AZK53_RS19335	WP_078082127.1	Bacteria	Firmicutes	Bacilli	NZ_CP015226	Bacillus_sp._IHB_B_7164
BASP010.C.00001.C001_02552	BGM23_RS12725	WP_003231743.1	Bacteria	Firmicutes	Bacilli	NZ_CP017072	Bacillus_sp._FJAT-14266
BASP012.C.00001.C001_01958	BSZ43_RS09770	WP_003182138.1	Bacteria	Firmicutes	Bacilli	NZ_CP018249	Bacillus_sp._H15-1
BASP013.C.00001.C001_03673	BGI23_RS17700	WP_083322776.1	Bacteria	Firmicutes	Bacilli	NZ_CP017016	Bacillus_sp._ABP14
BASP019.C.00001.C001_00131	BZ167_RS00660	WP_061046768.1	Bacteria	Firmicutes	Bacilli	NZ_CP019626	Bacillus_sp._275
BASP020.C.00001.C001_01679	hflX	CDO84_RS08395 WP_040083090.1	Bacteria	Firmicutes	Bacilli	NZ_CP021911	Bacillus_sp._MD-5
BASP021.C.00001.C001_01970	hflX	CJO35_RS09850 WP_003182138.1	Bacteria	Firmicutes	Bacilli	NZ_CP022874	Bacillus_sp._1s-1
BASP022.C.00001.C001_01800	hflX	CS547_RS09000 WP_017417827.1	Bacteria	Firmicutes	Bacilli	NZ_CP024647	Bacillus_sp._Lzh-5
BASP023.C.00001.C001_00961	hflX	CU648_RS04805 WP_001983566.1	Bacteria	Firmicutes	Bacilli	NZ_CP025122	Bacillus_sp._HBCD-sjtu
BASP025.C.00001.C001_02886	hflX	CXL14_RS14440 WP_014417838.1	Bacteria	Firmicutes	Bacilli	NZ_CP025258	Bacillus_sp._SJ-10
BASP026.C.00001.C001_01509	B1NLA3E_RS07335	WP_015593206.1	Bacteria	Firmicutes	Bacilli	NC_021171	Bacillus_sp._1NLA3E
BASP027.C.00001.C001_01712	QR42_RS08390	WP_039178793.1	Bacteria	Firmicutes	Bacilli	NZ_CP010075	Bacillus_sp._WP8
BASU001.C.00001.C001_01855	ynbA	BSU17430 NP_389625.2	Bacteria	Firmicutes	Bacilli	NC_000964	Bacillus_subtilis_subsp._subtilis_str._168
BASU001.C.00002.C001_01829	BSUW23_RS09255	WP_003221119.1	Bacteria	Firmicutes	Bacilli	NC_014479	Bacillus_subtilis_subsp._spizizenii_str._W23
BASU001.C.00003.C001_04229	BSN5_RS21180	WP_003231743.1	Bacteria	Firmicutes	Bacilli	NC_014976	Bacillus_subtilis_BSn5
BASU001.C.00004.C001_01913	BSNT_RS09655	WP_015483254.1	Bacteria	Firmicutes	Bacilli	NC_017196	Bacillus_subtilis_subsp._natto_BEST195_DNA
BASU001.C.00005.C001_02022	hflX	GYO_RS31685 WP_041520970.1	Bacteria	Firmicutes	Bacilli	NC_016047	Bacillus_subtilis_subsp._spizizenii_TU-B-10
BASU001.C.00006.C001_01863	I33_RS09065	WP_032725748.1	Bacteria	Firmicutes	Bacilli	NC_017195	Bacillus_subtilis_subsp._subtilis_RO-NN-1
BASU001.C.00007.C001_01871	hflX	B657_RS09490 WP_003245432.1	Bacteria	Firmicutes	Bacilli	NC_018520	Bacillus_subtilis_QB928
BASU001.C.00008.C001_02289	A7A1_RS11440	WP_044052528.1	Bacteria	Firmicutes	Bacilli	NC_019896	Bacillus_subtilis_subsp._subtilis_str._BSP1
BASU001.C.00009.C001_01908	C663_RS09245	WP_015483254.1	Bacteria	Firmicutes	Bacilli	NC_020244	Bacillus_subtilis_XF-1
BASU001.C.00010.C001_01896	hflX	BSU6051_RS09190 WP_003245432.1	Bacteria	Firmicutes	Bacilli	NC_020507	Bacillus_subtilis_subsp._subtilis_6051-HGW
BASU001.C.00011.C001_01856	I653_RS09005	WP_015483254.1	Bacteria	Firmicutes	Bacilli	NC_020832	Bacillus_subtilis_subsp._subtilis_str._BAB-1
BASU001.C.00012.C001_01858	U712_RS09015	WP_003245432.1	Bacteria	Firmicutes	Bacilli	NC_022898	Bacillus_subtilis_PY79
BASU001.C.00013.C001_01872	BEST7003_RS09075	WP_003245432.1	Bacteria	Firmicutes	Bacilli	NZ_AP012496	Bacillus_subtilis_BEST7003_DNA
BASU001.C.00014.C001_01883	BSUA_RS09525	WP_003245432.1	Bacteria	Firmicutes	Bacilli	NZ_CP007800	Bacillus_subtilis_subsp._subtilis_str._JH642_substr._AG174
BASU001.C.00015.C001_01883	BSUB_RS09525	WP_003245432.1	Bacteria	Firmicutes	Bacilli	NZ_CP008698	Bacillus_subtilis_subsp._subtilis_str._AG1839
BASU001.C.00016.C001_01834	Q433_RS09225	WP_015483254.1	Bacteria	Firmicutes	Bacilli	NZ_CP007409	Bacillus_subtilis_subsp._subtilis_str._OH_131.1
BASU001.C.00017.C001_01831	M036_RS09240	WP_003245432.1	Bacteria	Firmicutes	Bacilli	NZ_CP005997	Bacillus_subtilis_TOA
BASU001.C.00018.C001_01768	KS08_RS08675	WP_013352360.1	Bacteria	Firmicutes	Bacilli	NZ_CP009748	Bacillus_subtilis_strain_ATCC_13952
BASU001.C.00019.C001_01727	KS07_RS08385	WP_038458089.1	Bacteria	Firmicutes	Bacilli	NZ_CP009749	Bacillus_subtilis_strain_ATCC_19217
BASU001.C.00020.C001_01755	KO64_RS08620	WP_007410368.1	Bacteria	Firmicutes	Bacilli	NZ_CP009611	Bacillus_subtilis_strain_Bs-916
BASU001.C.00021.C001_01876	OB04_RS09450	WP_029317828.1	Bacteria	Firmicutes	Bacilli	NZ_CP009796	Bacillus_subtilis_strain_SG6
BASU001.C.00022.C001_01895	QU35_RS09205	WP_003245432.1	Bacteria	Firmicutes	Bacilli	NZ_CP010052	Bacillus_subtilis_subsp._subtilis_str._168
BASU001.C.00023.C001_01894	QX56_RS09190	WP_003245432.1	Bacteria	Firmicutes	Bacilli	NZ_CP010053	Bacillus_subtilis_strain_PS832
BASU001.C.00024.C001_01870	RP72_RS09470	WP_003245432.1	Bacteria	Firmicutes	Bacilli	NZ_CP010314	Bacillus_subtilis_subsp._subtilis_strain_3NA
BASU001.C.00025.C001_01916	VV34_RS09665	WP_003245432.1	Bacteria	Firmicutes	Bacilli	NZ_LN649259	Bacillus_subtilis_genome_assembly_BS49Ch, _:_I.
BASU001.C.00026.C001_01895	O7A_RS09585	WP_003245432.1	Bacteria	Firmicutes	Bacilli	NZ_CP011115	Bacillus_subtilis_KCTC_1028
BASU001.C.00027.C001_01833	AW03_RS09195	WP_015483254.1	Bacteria	Firmicutes	Bacilli	NZ_CP007173	Bacillus_subtilis_HJ5
BASU001.C.00028.C001_01877	ABA10_RS09455	WP_047182644.1	Bacteria	Firmicutes	Bacilli	NZ_CP011534	Bacillus_subtilis_strain_UD1022
BASU001.C.00029.C001_02824	ABU16_RS14205	WP_003245432.1	Bacteria	Firmicutes	Bacilli	NZ_CP011882	Bacillus_subtilis_strain_TO-A_JPC
BASU001.C.00030.C001_01853	AT706_RS09255	WP_015483254.1	Bacteria	Firmicutes	Bacilli	NZ_CP013654	Bacillus_subtilis_subsp._subtilis_strain_BSD-2
BASU001.C.00031.C001_01805	AN935_RS09015	WP_060398670.1	Bacteria	Firmicutes	Bacilli	NZ_CP013984	Bacillus_subtilis_subsp._inaquosorum_strain_DE111
BASU001.C.00032.C001_01869	AWM80_RS09445	WP_003245432.1	Bacteria	Firmicutes	Bacilli	NZ_CP014166	Bacillus_subtilis_subsp._subtilis_strain_CU1050
BASU001.C.00033.C001_01914	AWV81_RS09630	WP_015483254.1	Bacteria	Firmicutes	Bacilli	NZ_CP014471	Bacillus_subtilis_subsp._natto_strain_CGMCC_2108
BASU001.C.00034.C001_02214	A1D11_RS10765	WP_003328807.1	Bacteria	Firmicutes	Bacilli	NZ_CP014840	Bacillus_subtilis_subsp._globigii_strain_ATCC_49760
BASU001.C.00035.C001_01870	A3772_RS09450	WP_003245432.1	Bacteria	Firmicutes	Bacilli	NZ_CP015004	Bacillus_subtilis_strain_SZMC_6179J
BASU001.C.00036.C001_01781	A8O17_RS08985	WP_003245432.1	Bacteria	Firmicutes	Bacilli	NZ_CP015975	Bacillus_subtilis_subsp._subtilis_strain_delta6
BASU001.C.00037.C001_02936	AS891_RS14665	WP_003245432.1	Bacteria	Firmicutes	Bacilli	NZ_CP015375	Bacillus_subtilis_subsp._subtilis_strain_KCTC_3135
BASU001.C.00038.C001_01896	BFI33_RS09570	WP_003245432.1	Bacteria	Firmicutes	Bacilli	NZ_CP016852	Bacillus_subtilis_subsp._subtilis_strain_168G
BASU001.C.00039.C001_02017	BSHJ0_RS10115	WP_015483254.1	Bacteria	Firmicutes	Bacilli	NZ_CP016894	Bacillus_subtilis_strain_HJ0-6
BASU001.C.00040.C001_01870	BS16045_RS09430	WP_003245432.1	Bacteria	Firmicutes	Bacilli	NZ_CP017112	Bacillus_subtilis_strain_BS16045
BASU001.C.00041.C001_01941	BSBS38_RS09725	WP_015483254.1	Bacteria	Firmicutes	Bacilli	NZ_CP017314	Bacillus_subtilis_strain_BS38
BASU001.C.00042.C001_01986	A4A60_RS09940	WP_015483254.1	Bacteria	Firmicutes	Bacilli	NZ_CP015222	Bacillus_subtilis_strain_HRBS-10TDI13
BASU001.C.00043.C001_03862	BKN48_RS19390	WP_070549027.1	Bacteria	Firmicutes	Bacilli	NZ_CP017676	Bacillus_subtilis_strain_VV2
BASU001.C.00044.C001_01813	BHE96_RS09105	WP_007410368.1	Bacteria	Firmicutes	Bacilli	NZ_CP018295	Bacillus_subtilis_strain_J-5
BASU001.C.00045.C001_02971	BAX60_RS14890	WP_041520970.1	Bacteria	Firmicutes	Bacilli	NZ_CP018173	Bacillus_subtilis_strain_MJ01
BASU001.C.00046.C001_01145	BSR08_RS05765	WP_015483254.1	Bacteria	Firmicutes	Bacilli	NZ_CP018184	Bacillus_subtilis_strain_KH2
BASU001.C.00047.C001_00538	BKP58_RS02715	WP_015483254.1	Bacteria	Firmicutes	Bacilli	NZ_CP017763	Bacillus_subtilis_strain_29R7-12
BASU001.C.00048.C001_01895	B4U62_RS09475	WP_003245432.1	Bacteria	Firmicutes	Bacilli	NZ_CP020102	Bacillus_subtilis_strain_NCIB_3610
BASU001.C.00049.C001_01862	BSK2_RS09310	WP_015483254.1	Bacteria	Firmicutes	Bacilli	NZ_CP020367	Bacillus_subtilis_strain_GQJK2
BASU001.C.00050.C001_04237	B7470_RS21190	WP_015483254.1	Bacteria	Firmicutes	Bacilli	NZ_CP020722	Bacillus_subtilis_strain_Bs-115
BASU001.C.00051.C001_01821	B9N48_RS09110	WP_029317828.1	Bacteria	Firmicutes	Bacilli	NZ_CP021169	Bacillus_subtilis_strain_TLO3
BASU001.C.00052.C001_00686	hflX	BCV50_RS03435 WP_088110878.1	Bacteria	Firmicutes	Bacilli	NZ_CP016767	Bacillus_subtilis_strain_CW14
BASU001.C.00053.C001_01946	hflX	S101444_RS09730 WP_015483254.1	Bacteria	Firmicutes	Bacilli	NZ_CP021498	Bacillus_subtilis_subsp._subtilis_strain_SRCM101444
BASU001.C.00054.C001_01945	hflX	S100757_RS09725 WP_015483254.1	Bacteria	Firmicutes	Bacilli	NZ_CP021499	Bacillus_subtilis_subsp._subtilis_strain_SRCM100757
BASU001.C.00055.C001_01945	hflX	S100761_RS09725 WP_015483254.1	Bacteria	Firmicutes	Bacilli	NZ_CP021889	Bacillus_subtilis_subsp._subtilis_strain_SRCM100761
BASU001.C.00056.C001_01896	hflX	S100333_RS09480 WP_015483254.1	Bacteria	Firmicutes	Bacilli	NZ_CP021892	Bacillus_subtilis_subsp._subtilis_strain_SRCM100333
BASU001.C.00057.C001_01869	hflX	S101392_RS09345 WP_088325924.1	Bacteria	Firmicutes	Bacilli	NZ_CP021921	Bacillus_subtilis_subsp._subtilis_strain_SRCM101392
BASU001.C.00058.C001_01853	hflX	CD007_RS09260 WP_041850807.1	Bacteria	Firmicutes	Bacilli	NZ_CP021903	Bacillus_subtilis_strain_ge28
BASU001.C.00059.C001_01859	hflX	BSSX_RS09295 WP_015483254.1	Bacteria	Firmicutes	Bacilli	NZ_CP022287	Bacillus_subtilis_strain_SX01705
BASU001.C.00060.C001_02151	hflX	CJZ70_RS10760 WP_015483254.1	Bacteria	Firmicutes	Bacilli	NZ_CP022890	Bacillus_subtilis_strain_DKU_NT_02
BASU001.C.00061.C001_04416	hflX	CJZ71_RS22090 WP_015483254.1	Bacteria	Firmicutes	Bacilli	NZ_CP022891	Bacillus_subtilis_strain_DKU_NT_03
BASU001.C.00062.C001_01995	hflX	CLD04_RS09975 WP_015483254.1	Bacteria	Firmicutes	Bacilli	NZ_CP023257	Bacillus_subtilis_strain_TLO3
BASU001.C.00063.C001_01827	hflX	BMJ37_RS09140 WP_017417827.1	Bacteria	Firmicutes	Bacilli	NZ_CP018133	Bacillus_subtilis_strain_ATR2
BASU001.C.00064.C001_03810	hflX	C0W65_RS19060 WP_069839414.1	Bacteria	Firmicutes	Bacilli	NZ_CP025941	Bacillus_subtilis_strain_BJ3-2
BATH001.C.00001.C001_03527	hflx	BT9727_3452 YP_037773.1	Bacteria	Firmicutes	Bacilli	NC_005957	Bacillus_thuringiensis_serovar_konkukian_str._97-27
BATH001.C.00002.C001_03795	hflX	BALH_RS18250 WP_011733207.1	Bacteria	Firmicutes	Bacilli	NC_008600	Bacillus_thuringiensis_str._Al_Hakam
BATH001.C.00003.C001_03795	hflX	BMB171_RS18375 WP_011110320.1	Bacteria	Firmicutes	Bacilli	NC_014171	Bacillus_thuringiensis_BMB171
BATH001.C.00004.C001_03821	hflX	YBT020_RS18375 WP_080559730.1	Bacteria	Firmicutes	Bacilli	NC_017200	Bacillus_thuringiensis_serovar_finitimus_YBT-020
BATH001.C.00005.C001_03885	hflX	CT43_RS18420 WP_015406500.1	Bacteria	Firmicutes	Bacilli	NC_017208	Bacillus_thuringiensis_serovar_chinensis_CT-43
BATH001.C.00006.C001_00177	hflX	BTG_RS00855 WP_014894714.1	Bacteria	Firmicutes	Bacilli	NC_018500	Bacillus_thuringiensis_HD-771
BATH001.C.00007.C001_03401	hflX	BTF1_RS16210 WP_014894714.1	Bacteria	Firmicutes	Bacilli	NC_018508	Bacillus_thuringiensis_HD-789
BATH001.C.00008.C001_02990	hflX	MC28_RS14160 WP_080595610.1	Bacteria	Firmicutes	Bacilli	NC_018693	Bacillus_thuringiensis_MC28
BATH001.C.00009.C001_03907	hflX	BTB_RS18530 WP_015406500.1	Bacteria	Firmicutes	Bacilli	NC_018877	Bacillus_thuringiensis_Bt407
BATH001.C.00010.C001_04123	hflX	HD73_RS19855 WP_015382444.1	Bacteria	Firmicutes	Bacilli	NC_020238	Bacillus_thuringiensis_serovar_kurstaki_str._HD73
BATH001.C.00011.C001_03886	hflX	H175_RS18420 WP_015406500.1	Bacteria	Firmicutes	Bacilli	NC_020376	Bacillus_thuringiensis_serovar_thuringiensis_str._IS5056
BATH001.C.00012.C001_04211	hflX	YBT1518_RS20020 WP_023522794.1	Bacteria	Firmicutes	Bacilli	NC_022873	Bacillus_thuringiensis_YBT-1518
BATH001.C.00013.C001_04047	YBT1520_RS19570	WP_015382444.1	Bacteria	Firmicutes	Bacilli	NZ_CP004858	Bacillus_thuringiensis_serovar_kurstaki_str._YBT-1520
BATH001.C.00014.C001_04093	BTK_RS19765	WP_015382444.1	Bacteria	Firmicutes	Bacilli	NZ_CP004870	Bacillus_thuringiensis_serovar_kurstaki_str._HD-1
BATH001.C.00015.C001_02370	DF16_RS11550	WP_080737884.1	Bacteria	Firmicutes	Bacilli	NZ_CP007607	Bacillus_thuringiensis_serovar_kurstaki_str._YBT-1520
BATH001.C.00016.C001_03982	BT4G5_RS19325	WP_021728492.1	Bacteria	Firmicutes	Bacilli	NZ_CP010089	Bacillus_thuringiensis_serovar_galleriae_strain_HD-29
BATH001.C.00017.C001_05140	BF38_RS27715	WP_001983566.1	Bacteria	Firmicutes	Bacilli	NZ_CP009335	Bacillus_thuringiensis_strain_HD1011
BATH001.C.00018.C001_01375	BF32_RS06910	WP_011733207.1	Bacteria	Firmicutes	Bacilli	NZ_CP009600	Bacillus_thuringiensis_strain_HD571
BATH001.C.00019.C001_01380	BF36_RS07165	WP_001983566.1	Bacteria	Firmicutes	Bacilli	NZ_CP009720	Bacillus_thuringiensis_strain_HD682
BATH001.C.00020.C001_04485	BG06_RS22060	WP_001983566.1	Bacteria	Firmicutes	Bacilli	NZ_CP010088	Bacillus_thuringiensis_strain_97-27
BATH001.C.00021.C001_00198	AS86_RS06665	WP_014894714.1	Bacteria	Firmicutes	Bacilli	NZ_CP009351	Bacillus_thuringiensis_HD1002
BATH001.C.00023.C001_04982	XI92_RS24165	WP_015382444.1	Bacteria	Firmicutes	Bacilli	NZ_CP011349	Bacillus_thuringiensis_strain_YC-10
BATH001.C.00024.C001_03750	AC241_RS18250	WP_080990830.1	Bacteria	Firmicutes	Bacilli	NZ_CP012099	Bacillus_thuringiensis_strain_HS18-1
BATH001.C.00025.C001_03901	NF53_RS18795	WP_001986408.1	Bacteria	Firmicutes	Bacilli	NZ_CP010106	Bacillus_thuringiensis_serovar_indiana_strain_HD521
BATH001.C.00026.C001_02346	AQ980_RS11180	WP_015382444.1	Bacteria	Firmicutes	Bacilli	NZ_CP013055	Bacillus_thuringiensis_strain_YWC2-8
BATH001.C.00027.C001_03707	ATN06_RS18750	WP_060631887.1	Bacteria	Firmicutes	Bacilli	NZ_CP013274	Bacillus_thuringiensis_strain_CTC
BATH001.C.00028.C001_02122	KNN_RS10110	WP_011110320.1	Bacteria	Firmicutes	Bacilli	NZ_AP014864	Bacillus_thuringiensis_serovar_tolworthi_DNA
BATH001.C.00029.C001_03697	AXW78_RS17545	WP_074593493.1	Bacteria	Firmicutes	Bacilli	NZ_CP014282	Bacillus_thuringiensis_strain_Bt185
BATH001.C.00030.C001_04116	A3L20_RS19515	WP_014894714.1	Bacteria	Firmicutes	Bacilli	NZ_CP014847	Bacillus_thuringiensis_strain_HD12
BATH001.C.00031.C001_04076	BtBc_RS19280	WP_015382444.1	Bacteria	Firmicutes	Bacilli	NZ_CP015150	Bacillus_thuringiensis_strain_Bc601
BATH001.C.00032.C001_03812	Bt4C1_RS18110	WP_014894714.1	Bacteria	Firmicutes	Bacilli	NZ_CP015176	Bacillus_thuringiensis_serovar_alesti_strain_BGSC_4C1
BATH001.C.00033.C001_04181	hflX	BT246_RS20115 WP_023522794.1	Bacteria	Firmicutes	Bacilli	NZ_CP015350	Bacillus_thuringiensis_strain_MYBT18246
BATH001.C.00034.C001_02232	BCM43_RS10610	WP_081306037.1	Bacteria	Firmicutes	Bacilli	NZ_CP016588	Bacillus_thuringiensis_strain_KNU-07
BATH001.C.00035.C001_04038	BTI247_RS19230	WP_075719414.1	Bacteria	Firmicutes	Bacilli	NZ_CP015250	Bacillus_thuringiensis_Bt18247
BATH001.C.00036.C001_04109	B4918_RS20545	WP_079245842.1	Bacteria	Firmicutes	Bacilli	NZ_CP020002	Bacillus_thuringiensis_strain_L-7601
BATH001.C.00037.C001_03731	hflX	CAB88_RS18660 WP_015406500.1	Bacteria	Firmicutes	Bacilli	NZ_CP021061	Bacillus_thuringiensis_strain_ATCC_10792
BATH001.C.00038.C001_02573	hflX	BJG91_RS15035 WP_011110320.1	Bacteria	Firmicutes	Bacilli	NZ_CP017577	Bacillus_thuringiensis_strain_SCG04-02
BATH001.C.00039.C001_03267	hflX	BVH75_RS16290 WP_074643512.1	Bacteria	Firmicutes	Bacilli	NZ_CP019230	Bacillus_thuringiensis_strain_YGd22-03
BATH001.C.00040.C001_03826	hflX	B7P25_RS19135 WP_001983566.1	Bacteria	Firmicutes	Bacilli	NZ_CP020723	Bacillus_thuringiensis_strain_BM-BT15426
BATH001.C.00041.C001_01400	hflX	CCX84_RS07000 WP_074643512.1	Bacteria	Firmicutes	Bacilli	NZ_CP022345	Bacillus_thuringiensis_strain_c25
BATO001.C.00001.C001_00978	BTOYO_RS04685	WP_023441010.1	Bacteria	Firmicutes	Bacilli	NC_022781	Bacillus_toyonensis_BCT-7112
BAVA001.C.00001.C001_01763	B9C48_RS08815	WP_015239904.1	Bacteria	Firmicutes	Bacilli	NZ_CP020893	Bacillus_vallismortis_strain_NBIF-001
BAVE001.C.00001.C001_01761	RBAM_RS08625	WP_012117611.1	Bacteria	Firmicutes	Bacilli	NC_009725	Bacillus_amyloliquefaciens_subsp._plantarum_str._FZB42
BAVE001.C.00002.C001_01832	BACAU_RS08970	WP_014305046.1	Bacteria	Firmicutes	Bacilli	NC_016784	Bacillus_amyloliquefaciens_subsp._plantarum_CAU_B946
BAVE001.C.00003.C001_01831	BANAU_RS08980	WP_014417838.1	Bacteria	Firmicutes	Bacilli	NC_017061	Bacillus_amyloliquefaciens_subsp._plantarum_YAU_B9601-Y2
BAVE001.C.00004.C001_01854	hflX	B938_RS09025 WP_015239904.1	Bacteria	Firmicutes	Bacilli	NC_019842	Bacillus_velezensis_AS43.3
BAVE001.C.00005.C001_01760	BAM5036_RS08625	WP_015417524.1	Bacteria	Firmicutes	Bacilli	NC_020410	Bacillus_amyloliquefaciens_subsp._plantarum_UCMB5036
BAVE001.C.00006.C001_01780	RBAU_RS08720	WP_007410368.1	Bacteria	Firmicutes	Bacilli	NC_022075	Bacillus_amyloliquefaciens_subsp._plantarum_UCMB5033
BAVE001.C.00007.C001_01760	BASU_RS08965	WP_020955857.1	Bacteria	Firmicutes	Bacilli	NC_022081	Bacillus_amyloliquefaciens_subsp._plantarum_UCMB5113
BAVE001.C.00008.C001_02168	BAPNAU_RS10600	WP_017417827.1	Bacteria	Firmicutes	Bacilli	NC_022530	Bacillus_amyloliquefaciens_subsp._plantarum_NAU-B3
BAVE001.C.00009.C001_01788	AJ82_RS08790	WP_015239904.1	Bacteria	Firmicutes	Bacilli	NZ_CP007244	Bacillus_amyloliquefaciens_subsp._plantarum_TrigoCor1448
BAVE001.C.00010.C001_01721	V529_RS08350	WP_038458089.1	Bacteria	Firmicutes	Bacilli	NZ_CP006890	Bacillus_velezensis_SQR9
BAVE001.C.00011.C001_01770	NG74_RS08680	WP_017417827.1	Bacteria	Firmicutes	Bacilli	NZ_CP009679	Bacillus_velezensis_strain_JS25R
BAVE001.C.00012.C001_01853	AW02_RS09055	WP_003154051.1	Bacteria	Firmicutes	Bacilli	NZ_CP007165	Bacillus_velezensis_NJN-6
BAVE001.C.00013.C001_01752	AAV29_RS08575	WP_044053227.1	Bacteria	Firmicutes	Bacilli	NZ_CP011346	Bacillus_velezensis_strain_JJ-D34
BAVE001.C.00014.C001_02197	AAV30_RS10725	WP_038458089.1	Bacteria	Firmicutes	Bacilli	NZ_CP011347	Bacillus_velezensis_strain_YJ11-1-4
BAVE001.C.00015.C001_01811	hflX	ABH13_RS08820 WP_007410368.1	Bacteria	Firmicutes	Bacilli	NZ_CP011686	Bacillus_velezensis_strain_G341
BAVE001.C.00016.C001_01721	BAMMD1_RS08410	WP_015239904.1	Bacteria	Firmicutes	Bacilli	NZ_LN999829	Bacillus_methylotrophicus_strain_B25
BAVE001.C.00017.C001_00132	A1D33_RS00625	WP_039251436.1	Bacteria	Firmicutes	Bacilli	NZ_CP015443	Bacillus_velezensis_strain_CC09
BAVE001.C.00018.C001_01762	A5891_RS08605	WP_015239904.1	Bacteria	Firmicutes	Bacilli	NZ_CP016371	Bacillus_velezensis_strain_S3-1
BAVE001.C.00019.C001_01732	A8142_RS08470	WP_015239904.1	Bacteria	Firmicutes	Bacilli	NZ_CP015911	Bacillus_velezensis_strain_LS69
BAVE001.C.00020.C001_01843	BBJ33_RS09050	WP_015239904.1	Bacteria	Firmicutes	Bacilli	NZ_CP016395	Bacillus_velezensis_strain_M75
BAVE001.C.00021.C001_01726	A2I97_RS08460	WP_015239904.1	Bacteria	Firmicutes	Bacilli	NZ_CP014990	Bacillus_velezensis_strain_D2-2
BAVE001.C.00022.C001_01335	BI197_RS06550	WP_015239904.1	Bacteria	Firmicutes	Bacilli	NZ_CP017747	Bacillus_velezensis_strain_SYBC_H47
BAVE001.C.00023.C001_01955	BK055_RS09660	WP_071181775.1	Bacteria	Firmicutes	Bacilli	NZ_CP017775	Bacillus_velezensis_strain_9912D
BAVE001.C.00024.C001_01917	BVH55_RS10055	WP_003154051.1	Bacteria	Firmicutes	Bacilli	NZ_CP019040	Bacillus_velezensis_strain_GH1-13
BAVE001.C.00025.C001_02044	BLL65_RS10230	WP_015239904.1	Bacteria	Firmicutes	Bacilli	NZ_CP018007	Bacillus_velezensis_strain_sx01604
BAVE001.C.00026.C001_01763	BAJT_RS08815	WP_015239904.1	Bacteria	Firmicutes	Bacilli	NZ_CP020375	Bacillus_velezensis_strain_JTYP2
BAVE001.C.00027.C001_02275	B7941_RS11380	WP_015239904.1	Bacteria	Firmicutes	Bacilli	NZ_CP020805	Bacillus_velezensis_strain_9D-6
BAVE001.C.00028.C001_02130	AAV34_RS10655	WP_015239904.1	Bacteria	Firmicutes	Bacilli	NZ_CP011937	Bacillus_methylotrophicus_strain_CBMB205
BAVE001.C.00029.C001_01758	hflX	B9C70_RS08790 WP_044053227.1	Bacteria	Firmicutes	Bacilli	NZ_CP021338	Bacillus_velezensis_strain_ZL918
BAVE001.C.00030.C001_01775	hflX	BAGQ_RS08875 WP_015239904.1	Bacteria	Firmicutes	Bacilli	NZ_CP021495	Bacillus_velezensis_strain_GQJK49
BAVE001.C.00031.C001_01810	hflX	CEG11_RS09050 WP_003154051.1	Bacteria	Firmicutes	Bacilli	NZ_CP021976	Bacillus_velezensis_strain_T20E-257
BAVE001.C.00032.C001_01792	hflX	CFN60_RS08960 WP_017417827.1	Bacteria	Firmicutes	Bacilli	NZ_CP022341	Bacillus_velezensis_strain_157
BAVE001.C.00033.C001_02902	hflX	CG798_RS14520 WP_042635219.1	Bacteria	Firmicutes	Bacilli	NZ_CP022531	Bacillus_velezensis_strain_TB1501
BAVE001.C.00034.C001_01127	hflX	CF389_RS05640 WP_003154051.1	Bacteria	Firmicutes	Bacilli	NZ_CP022556	Bacillus_velezensis_strain_NJAU-Z9
BAVE001.C.00035.C001_00402	hflX	CHN56_RS02015 WP_015239904.1	Bacteria	Firmicutes	Bacilli	NZ_CP022654	Bacillus_velezensis_strain_SCDB_291
BAVE001.C.00036.C001_03891	hflX	CLI97_RS19465 WP_015239904.1	Bacteria	Firmicutes	Bacilli	NZ_CP023320	Bacillus_velezensis_strain_SCGB_1
BAVE001.C.00037.C001_03712	hflX	CLI98_RS18570 WP_017417827.1	Bacteria	Firmicutes	Bacilli	NZ_CP023431	Bacillus_velezensis_strain_SCGB_574
BAVE001.C.00038.C001_01782	hflX	CQJ38_RS08910 WP_015239904.1	Bacteria	Firmicutes	Bacilli	NZ_CP023748	Bacillus_velezensis_strain_LABIM40
BAVE001.C.00039.C001_02851	hflX	CRH11_RS14260 WP_042635219.1	Bacteria	Firmicutes	Bacilli	NZ_CP023859	Bacillus_velezensis_strain_L-1
BAVE001.C.00040.C001_01905	hflX	CS376_RS09525 WP_015239904.1	Bacteria	Firmicutes	Bacilli	NZ_CP024203	Bacillus_velezensis_strain_NKG-1
BAVE001.C.00041.C001_01897	hflX	CUB85_RS09485 WP_039063128.1	Bacteria	Firmicutes	Bacilli	NZ_CP024797	Bacillus_velezensis_strain_TJ02
BAVE001.C.00042.C001_01744	hflX	CVD07_RS08720 WP_014417838.1	Bacteria	Firmicutes	Bacilli	NZ_CP024897	Bacillus_velezensis_strain_CN026
BAVE001.C.00043.C001_01808	hflX	CXP43_RS09040 WP_014417838.1	Bacteria	Firmicutes	Bacilli	NZ_CP025308	Bacillus_velezensis_strain_Lzh-a42
BAVE001.C.00044.C001_01740	hflX	CXR48_RS08700 WP_015239904.1	Bacteria	Firmicutes	Bacilli	NZ_CP025341	Bacillus_velezensis_strain_CMT-6
BAVE001.C.00045.C001_03756	hflX	B6257_RS18790 WP_015239904.1	Bacteria	Firmicutes	Bacilli	NZ_CP021011	Bacillus_velezensis_strain_GFP-2
BAVE001.C.00046.C001_01466	hflX	C0W57_RS07330 WP_017417827.1	Bacteria	Firmicutes	Bacilli	NZ_CP025939	Bacillus_velezensis_strain_10075
BAWE001.C.00001.C001_02150	hflX	A9C19_RS10770 WP_072579946.1	Bacteria	Firmicutes	Bacilli	NZ_CP016020	Bacillus_weihaiensis_strain_Alg07
BAXI001.C.00001.C001_03781	BK049_RS18500	WP_071169158.1	Bacteria	Firmicutes	Bacilli	NZ_CP017786	Bacillus_xiamenensis_strain_VV3
BRBR001.C.00001.C001_03444	BBR47_RS16875	WP_015891643.1	Bacteria	Firmicutes	Bacilli	NC_012491	Brevibacillus_brevis_NBRC_100599_DNA
BRBR001.C.00002.C001_03886	hflX	A616_RS19435 WP_017249223.1	Bacteria	Firmicutes	Bacilli	NZ_CP023474	Brevibacillus_brevis_X23
BRFO001.C.00001.C001_02512	hflX	BP422_RS12560 WP_088910938.1	Bacteria	Firmicutes	Bacilli	NZ_CP018145	Brevibacillus_formosus_strain_NF2
BRLA001.C.00001.C001_03021	BRLA_RS14850	WP_003335721.1	Bacteria	Firmicutes	Bacilli	NZ_CP007806	Brevibacillus_laterosporus_LMG_15441
BRLA001.C.00002.C001_00231	hflX	BrL25_RS01155 WP_018673950.1	Bacteria	Firmicutes	Bacilli	NZ_CP017705	Brevibacillus_laterosporus_DSM_25
BRLA001.C.00003.C001_03041	hflX	C0R09_RS15205 WP_101668625.1	Bacteria	Firmicutes	Bacilli	NZ_CP025545	Brevibacillus_laterosporus_strain_ZQ2
CADE002.C.00001.C001_01150	DAUD_RS05595	WP_012302207.1	Bacteria	Firmicutes	Clostridia	NC_010424	Candidatus_Desulforudis_audaxviator_MP104C
CAIN001.C.00001.C001_01182	Q783_RS05880	WP_034536776.1	Bacteria	Firmicutes	Bacilli	NC_022606	Carnobacterium_inhibens_subsp._gilichinskyi_strain_WN1359
CAMA001.C.00001.C001_01943	BN424_RS09595	WP_015076650.1	Bacteria	Firmicutes	Bacilli	NC_019425	Carnobacterium_maltaromaticum_LMA28
CASP004.C.00001.C001_00645	NY10_RS03225	WP_058918637.1	Bacteria	Firmicutes	Bacilli	NZ_CP010796	Carnobacterium_sp._CP1
CASP017.C.00001.C001_01324	CAR_RS06565	WP_041556354.1	Bacteria	Firmicutes	Bacilli	NC_015391	Carnobacterium_sp._17-4
DEAC004.C.00001.C001_03560	hflX	DTOX_RS17530 WP_015759010.1	Bacteria	Firmicutes	Clostridia	NC_013216	Desulfotomaculum_acetoxidans_DSM_771
DEFE001.C.00001.C001_01190	B0537_RS05955	WP_077713636.1	Bacteria	Firmicutes	Clostridia	NZ_CP019698	Desulfotomaculum_ferrireducens_strain_GSS09
DERE003.C.00001.C001_01375	DRED_RS06815	WP_011877619.1	Bacteria	Firmicutes	Clostridia	NC_009253	Desulfotomaculum_reducens_MI-1
DERU001.C.00001.C001_02867	DESRU_RS14305	WP_013842789.1	Bacteria	Firmicutes	Clostridia	NC_015589	Desulfotomaculum_ruminis_DSM_2154
ENCA001.C.00001.C001_00701	ECBG_RS03315	WP_005225165.1	Bacteria	Firmicutes	Bacilli	NC_020995	Enterococcus_casseliflavus_EC20
ENDU001.C.00001.C001_00682	LIANG_RS03370	WP_005875721.1	Bacteria	Firmicutes	Bacilli	NZ_CP012366	Enterococcus_durans_strain_KLDS6.0933
ENDU001.C.00002.C001_02399	LIU_RS11795	WP_005875721.1	Bacteria	Firmicutes	Bacilli	NZ_CP012384	Enterococcus_durans_strain_KLDS_6.0930
ENDU001.C.00003.C001_00381	hflX	CJZ72_RS01905 WP_081135300.1	Bacteria	Firmicutes	Bacilli	NZ_CP022930	Enterococcus_durans_strain_BDGP3
ENFA001.C.00001.C001_02069	EF2161	NP_815823.1	Bacteria	Firmicutes	Bacilli	NC_004668	Enterococcus_faecalis_V583
ENFA001.C.00002.C001_01784	OG1RF_RS08740	WP_002356926.1	Bacteria	Firmicutes	Bacilli	NC_017316	Enterococcus_faecalis_OG1RF
ENFA001.C.00003.C001_01880	EFD32_RS09150	WP_014862209.1	Bacteria	Firmicutes	Bacilli	NC_018221	Enterococcus_faecalis_D32
ENFA001.C.00004.C001_01857	hflX	EFS1_RS09070 WP_002356926.1	Bacteria	Firmicutes	Bacilli	NC_019770	Enterococcus_faecalis_str._Symbioflor_1
ENFA001.C.00005.C001_02098	DENG_RS10255	WP_002356926.1	Bacteria	Firmicutes	Bacilli	NZ_CP004081	Enterococcus_faecalis_DENG1
ENFA001.C.00006.C001_01041	DR75_RS05710	WP_002364266.1	Bacteria	Firmicutes	Bacilli	NZ_CP008816	Enterococcus_faecalis_ATCC_29212
ENFA001.C.00007.C001_00961	A3777_RS04690	WP_002411409.1	Bacteria	Firmicutes	Bacilli	NZ_CP014949	Enterococcus_faecalis_strain_LD33
ENFA001.C.00008.C001_02404	A4V06_RS12030	WP_002362092.1	Bacteria	Firmicutes	Bacilli	NZ_CP015410	Enterococcus_faecalis_strain_KB1
ENFA001.C.00009.C001_01784	BMT03_RS08915	WP_014862209.1	Bacteria	Firmicutes	Bacilli	NZ_CP018004	Enterococcus_faecalis_strain_L9
ENFA001.C.00010.C001_01800	BSG25_RS08965	WP_002411409.1	Bacteria	Firmicutes	Bacilli	NZ_CP018102	Enterococcus_faecalis_strain_L12
ENFA001.C.00012.C001_01927	hflX	A6B47_RS09640 WP_002379600.1	Bacteria	Firmicutes	Bacilli	NZ_CP015883	Enterococcus_faecalis_strain_sorialis
ENFA001.C.00013.C001_01749	hflX	EFW11_RS08750 WP_096397859.1	Bacteria	Firmicutes	Bacilli	NZ_AP017623	Enterococcus_faecalis_W11.
ENFA001.C.00014.C001_01741	hflX	CG806_RS09670 WP_002366930.1	Bacteria	Firmicutes	Bacilli	NZ_CP022488	Enterococcus_faecalis_ARO1/DG
ENFA002.C.00001.C001_02210	hflX	HMPREF0351_12170 YP_006376776.1	Bacteria	Firmicutes	Bacilli	NC_017960	Enterococcus_faecium_DO
ENFA002.C.00002.C001_02296	EFAU004_RS10970	WP_002289406.1	Bacteria	Firmicutes	Bacilli	NC_017022	Enterococcus_faecium_Aus0004
ENFA002.C.00003.C001_02070	M7W_RS09875	WP_010738867.1	Bacteria	Firmicutes	Bacilli	NC_020207	Enterococcus_faecium_NRRL_B-2354
ENFA002.C.00004.C001_02272	EFAU085_RS10865	WP_002289406.1	Bacteria	Firmicutes	Bacilli	NC_021994	Enterococcus_faecium_Aus0085
ENFA002.C.00005.C001_02076	M395_RS09990	WP_002372802.1	Bacteria	Firmicutes	Bacilli	NZ_CP006030	Enterococcus_faecium_T110
ENFA002.C.00006.C001_00898	AMR85_RS04345	WP_002289406.1	Bacteria	Firmicutes	Bacilli	NZ_CP012522	Enterococcus_faecium_strain_64/3
ENFA002.C.00007.C001_00705	AQ614_RS03320	WP_002289406.1	Bacteria	Firmicutes	Bacilli	NZ_CP013009	Enterococcus_faecium_strain_UW7606x64/3_TC1
ENFA002.C.00008.C001_00585	AWJ25_RS02790	WP_002289406.1	Bacteria	Firmicutes	Bacilli	NZ_CP013994	Enterococcus_faecium_strain_6E6
ENFA002.C.00009.C001_00765	UB18_RS03600	WP_002289406.1	Bacteria	Firmicutes	Bacilli	NZ_CP011828	Enterococcus_faecium_strain_UW8175
ENFA002.C.00010.C001_02054	XM37_RS09795	WP_002289406.1	Bacteria	Firmicutes	Bacilli	NZ_CP011281	Enterococcus_faecium_strain_E39
ENFA002.C.00011.C001_00374	AL014_RS01815	WP_002289406.1	Bacteria	Firmicutes	Bacilli	NZ_CP012430	Enterococcus_faecium_strain_ISMMS_VRE_1
ENFA002.C.00012.C001_00272	AL020_RS01310	WP_002289406.1	Bacteria	Firmicutes	Bacilli	NZ_CP012460	Enterococcus_faecium_strain_ISMMS_VRE_7
ENFA002.C.00013.C001_01114	AL025_RS05570	WP_002289406.1	Bacteria	Firmicutes	Bacilli	NZ_CP016163	Enterococcus_faecium_strain_ISMMS_VRE_11
ENFA002.C.00014.C001_01017	EfmE745_RS04750	WP_002289406.1	Bacteria	Firmicutes	Bacilli	NZ_CP014529	Enterococcus_faecium_strain_E745
ENFA002.C.00015.C001_00643	BO233_RS03280	WP_002289406.1	Bacteria	Firmicutes	Bacilli	NZ_CP018065	Enterococcus_faecium_strain_E1
ENFA002.C.00016.C001_00255	BOW68_RS01825	WP_002289406.1	Bacteria	Firmicutes	Bacilli	NZ_CP018071	Enterococcus_faecium_strain_VRE001
ENFA002.C.00017.C001_02076	AL026_RS12635	WP_002289406.1	Bacteria	Firmicutes	Bacilli	NZ_CP018828	Enterococcus_faecium_strain_ISMMS_VRE_12
ENFA002.C.00018.C001_02073	AL023_RS10735	WP_002289406.1	Bacteria	Firmicutes	Bacilli	NZ_CP018830	Enterococcus_faecium_strain_ISMMS_VRE_9
ENFA002.C.00019.C001_00136	BVA20_RS00685	WP_002289406.1	Bacteria	Firmicutes	Bacilli	NZ_CP019208	Enterococcus_faecium_strain_2014-VREF-41
ENFA002.C.00020.C001_01371	B4U48_RS06865	WP_002289406.1	Bacteria	Firmicutes	Bacilli	NZ_CP019970	Enterococcus_faecium_isolate_2014-VREF-114
ENFA002.C.00021.C001_01720	B4W81_RS08605	WP_002289406.1	Bacteria	Firmicutes	Bacilli	NZ_CP019992	Enterococcus_faecium_isolate_2014-VREF-268
ENFA002.C.00022.C001_02008	B4W80_RS10045	WP_002289406.1	Bacteria	Firmicutes	Bacilli	NZ_CP019988	Enterococcus_faecium_isolate_2014-VREF-63
ENFA002.C.00023.C001_02119	hflX	CNX66_RS10600 WP_002289406.1	Bacteria	Firmicutes	Bacilli	NZ_CP023423	Enterococcus_faecium_strain_K60-39
ENFA002.C.00024.C001_02084	hflX	BSG28_RS10425 WP_002289406.1	Bacteria	Firmicutes	Bacilli	NZ_CP018128	Enterococcus_faecium_strain_A_020709_82
ENFA002.C.00025.C001_02171	hflX	BK695_RS10860 WP_002289406.1	Bacteria	Firmicutes	Bacilli	NZ_CP017792	Enterococcus_faecium_strain_E240
ENFA002.C.00026.C001_02171	hflX	BK696_RS10860 WP_002289406.1	Bacteria	Firmicutes	Bacilli	NZ_CP017797	Enterococcus_faecium_strain_E243
ENFA002.C.00027.C001_02320	hflX	CDL00_RS11605 WP_002289406.1	Bacteria	Firmicutes	Bacilli	NZ_CP021849	Enterococcus_faecium_strain_16-346
ENFA002.C.00028.C001_02171	hflX	BK413_RS10860 WP_002289406.1	Bacteria	Firmicutes	Bacilli	NZ_CP017787	Enterococcus_faecium_strain_E232
ENFA002.C.00029.C001_00651	hflX	CWE29_RS03260 WP_002326506.1	Bacteria	Firmicutes	Bacilli	NZ_CP025077	Enterococcus_faecium_strain_LS170308
ENFA002.C.00030.C001_02164	hflX	CX663_RS10825 WP_002289406.1	Bacteria	Firmicutes	Bacilli	NZ_CP025425	Enterococcus_faecium_strain_SC4
ENFA002.C.00031.C001_02156	hflX	CO993_RS10785 WP_002289406.1	Bacteria	Firmicutes	Bacilli	NZ_CP023780	Enterococcus_faecium_strain_Efaecium_ER03933.3A
ENFA002.C.00032.C001_02164	hflX	CO994_RS10825 WP_002289406.1	Bacteria	Firmicutes	Bacilli	NZ_CP023784	Enterococcus_faecium_strain_Efaecium_ER04120.3A
ENFA002.C.00033.C001_02161	hflX	CO996_RS10810 WP_002289406.1	Bacteria	Firmicutes	Bacilli	NZ_CP023794	Enterococcus_faecium_strain_Efaecium_ER04484.3A
ENFA002.C.00034.C001_02160	hflX	CO995_RS10805 WP_002289406.1	Bacteria	Firmicutes	Bacilli	NZ_CP023789	Enterococcus_faecium_strain_Efaecium_ER04462.3A
ENFA002.C.00035.C001_02162	hflX	CO999_RS10815 WP_002289406.1	Bacteria	Firmicutes	Bacilli	NZ_CP023804	Enterococcus_faecium_strain_Efaecium_ER04619.3A
ENFA002.C.00036.C001_02160	hflX	CO998_RS10805 WP_002289406.1	Bacteria	Firmicutes	Bacilli	NZ_CP023799	Enterococcus_faecium_strain_Efaecium_ER04526.5A
ENFA002.C.00037.C001_02160	hflX	CO997_RS10805 WP_002289406.1	Bacteria	Firmicutes	Bacilli	NZ_CP023808	Enterococcus_faecium_strain_Efaecium_ER04526.3A
ENFA002.C.00038.C001_00497	hflX	CDW54_RS02490 WP_002338708.1	Bacteria	Firmicutes	Bacilli	NZ_CP021885	Enterococcus_faecium_strain_WEFA23
ENFA002.C.00039.C001_01925	hflX	BXT96_RS09625 WP_002289406.1	Bacteria	Firmicutes	Bacilli	NZ_CP025754	Enterococcus_faecium_strain_AALTL
ENFA002.C.00040.C001_02030	EFE1002_RS09700	WP_061605237.1	Bacteria	Firmicutes	Bacilli	NZ_LN999844	Enterococcus_faecium_isolate_EFE10021
ENFA002.C.00041.C001_02145	BN9748_RS10730	WP_002289406.1	Bacteria	Firmicutes	Bacilli	NZ_LT598663	Enterococcus_faecium_isolate_Ef_aus00233
ENHI001.C.00001.C001_01509	hflX	EHR_RS07405 WP_014834488.1	Bacteria	Firmicutes	Bacilli	NC_018081	Enterococcus_hirae_ATCC_9790
ENHI001.C.00002.C001_02005	A6P53_RS09890	WP_034698955.1	Bacteria	Firmicutes	Bacilli	NZ_CP015516	Enterococcus_hirae_strain_R17
ENHI001.C.00003.C001_01198	hflX	A6J73_RS05995 WP_034698955.1	Bacteria	Firmicutes	Bacilli	NZ_CP023011	Enterococcus_hirae_strain_FDAARGOS_234
ENMU001.C.00001.C001_00715	EMQU_RS03490	WP_023519260.1	Bacteria	Firmicutes	Bacilli	NC_022878	Enterococcus_mundtii_QU_25_DNA
ENMU001.C.00002.C001_00730	hflX	CO646_RS03650 WP_010736066.1	Bacteria	Firmicutes	Bacilli	NZ_CP022340	Enterococcus_mundtii_strain_EMB156
ENMU001.C.00003.C001_00548	hflX	EM4838_RS02740 WP_071867012.1	Bacteria	Firmicutes	Bacilli	NZ_CP018061	Enterococcus_mundtii_strain_DSM_4838
ENSP008.C.00001.C001_00716	hflX	CXM95_RS03580 WP_101698853.1	Bacteria	Firmicutes	Bacilli	NZ_CP025223	Enterococcus_sp._CR-Ec1
ENSP009.C.00001.C001_01741	hflX	AL523_RS08710 WP_061053803.1	Bacteria	Firmicutes	Bacilli	NZ_CP014067	Enterococcus_gallinarum_strain_FDAARGOS_163
ENSP010.C.00001.C001_02022	hflX	CO692_RS11065 WP_096742270.1	Bacteria	Firmicutes	Bacilli	NZ_CP023515	Enterococcus_sp._FDAARGOS_375
ENTH001.C.00001.C001_01858	hflX	CK496_RS09295 WP_067480282.1	Bacteria	Firmicutes	Bacilli	NZ_CP023074	Enterococcus_thailandicus_strain_a523
ENWA001.C.00001.C001_01501	hflX	CC204_RS07510 WP_088269622.1	Bacteria	Firmicutes	Bacilli	NZ_CP021874	Enterococcus_sp._MN05_sequence
EXAN001.C.00001.C001_01114	EAB7_RS05545	WP_014970058.1	Bacteria	Firmicutes	Bacilli	NC_018665	Exiguobacterium_antarcticum_B7
EXSI001.C.00001.C001_01147	EXIG_RS05725	WP_012369983.1	Bacteria	Firmicutes	Bacilli	NC_010556	Exiguobacterium_sibiricum_255-15
EXSP001.C.00001.C001_01181	L985_RS05920	WP_034785946.1	Bacteria	Firmicutes	Bacilli	NZ_CP018057	Exiguobacterium_sp._ZWU0009
EXSP002.C.00001.C001_01105	U719_RS05515	WP_023467756.1	Bacteria	Firmicutes	Bacilli	NC_022794	Exiguobacterium_sp._MH3
EXSP003.C.00001.C001_01601	ESP131_RS08030	WP_034785946.1	Bacteria	Firmicutes	Bacilli	NZ_CP015731	Exiguobacterium_sp._U13-1
EXSP004.C.00001.C001_00409	EAT1B_RS02050	WP_012726465.1	Bacteria	Firmicutes	Bacilli	NC_012673	Exiguobacterium_sp._AT1b
FIAR001.C.00001.C001_02063	ABE41_RS10170	WP_066289647.1	Bacteria	Firmicutes	Bacilli	NZ_CP016761	Fictibacillus_arsenicus_strain_G25-54
FIPH001.C.00001.C001_01842	ABE65_RS09100	WP_066393865.1	Bacteria	Firmicutes	Bacilli	NZ_CP015378	Fictibacillus_phosphorivorans_strain_G25-29
GEGE001.C.00001.C001_01263	M493_RS06230	WP_020959450.1	Bacteria	Firmicutes	Bacilli	NC_022080	Geobacillus_genomosp._3_strain_JF8
GEKA001.C.00001.C001_01407	GK_RS07070	WP_011230823.1	Bacteria	Firmicutes	Bacilli	NC_006510	Geobacillus_kaustophilus_HTA426_DNA
GELI001.C.00001.C001_03498	hflX	GLN3_RS17495 WP_033010132.1	Bacteria	Firmicutes	Bacilli	NZ_CP017692	Geobacillus_lituanicus_strain_N-3
GESP002.C.00001.C001_01275	GHH_RS06180	WP_015374466.1	Bacteria	Firmicutes	Bacilli	NC_020210	Geobacillus_sp._GHH01
GESP009.C.00001.C001_01317	GWCH70_RS06505	WP_015863557.1	Bacteria	Firmicutes	Bacilli	NC_012793	Geobacillus_sp._WCH70
GESP010.C.00001.C001_02208	GYMC61_RS10720	WP_013523453.1	Bacteria	Firmicutes	Bacilli	NC_013411	Geobacillus_sp._Y412MC61
GESP011.C.00001.C001_01310	GYMC52_RS06385	WP_013523453.1	Bacteria	Firmicutes	Bacilli	NC_014915	Geobacillus_sp._Y412MC52
GESP012.C.00001.C001_02599	GY4MC1_RS12730	WP_013401212.1	Bacteria	Firmicutes	Bacilli	NC_014650	Geobacillus_sp._Y4.1MC1
GESP013.C.00001.C001_02412	GC56T3_RS11610	WP_013145686.1	Bacteria	Firmicutes	Bacilli	NC_014206	Geobacillus_sp._C56-T3
GEST001.C.00002.C001_01329	hflX	GS458_RS06590 WP_033010132.1	Bacteria	Firmicutes	Bacilli	NZ_CP016552	Geobacillus_stearothermophilus_strain_DSM_458
GESU001.C.00001.C001_02030	GS3922_RS09890	WP_063167374.1	Bacteria	Firmicutes	Bacilli	NZ_CP014342	Geobacillus_subterraneus_strain_KCTC_3922
GETH001.C.00001.C001_02670	hflX	GT3921_RS13360 WP_089113949.1	Bacteria	Firmicutes	Bacilli	NZ_CP018058	Geobacillus_thermocatenulatus_strain_KCTC_3921
GETH002.C.00001.C001_01276	GTNG_RS06300	WP_008879535.1	Bacteria	Firmicutes	Bacilli	NC_009328	Geobacillus_thermodenitrificans_NG80-2
GETH002.C.00002.C001_00583	GD3902_RS02920	WP_008879535.1	Bacteria	Firmicutes	Bacilli	NZ_CP017694	Geobacillus_thermodenitrificans_strain_KCTC3902
GETH002.C.00003.C001_01371	hflX	GTHT12_RS06855 WP_008879535.1	Bacteria	Firmicutes	Bacilli	NZ_CP020030	Geobacillus_thermodenitrificans_strain_T12
GETH003.C.00001.C001_01467	GTCCBUS3UF5_RS07055	WP_014195508.1	Bacteria	Firmicutes	Bacilli	NC_016593	Geobacillus_thermoleovorans_CCB_US3_UF5
GETH003.C.00002.C001_01286	GT3570_RS06275	WP_011230823.1	Bacteria	Firmicutes	Bacilli	NZ_CP014335	Geobacillus_thermoleovorans_strain_KCTC_3570
GETH003.C.00003.C001_01292	BGM21_RS06295	WP_014195508.1	Bacteria	Firmicutes	Bacilli	NZ_CP017071	Geobacillus_thermoleovorans_strain_FJAT-2391
GETH003.C.00004.C001_00716	hflX	GTID1_RS03585 WP_008879535.1	Bacteria	Firmicutes	Bacilli	NZ_CP017690	Geobacillus_thermoleovorans_strain_ID-1
HAHA002.C.00001.C001_02108	hflX	HBHAL_RS10405 WP_014643364.1	Bacteria	Firmicutes	Bacilli	NC_017668	Halobacillus_halophilus_DSM_2266
HAHA002.C.00002.C001_02111	hflX	CEH05_RS10555 WP_014643364.1	Bacteria	Firmicutes	Bacilli	NZ_CP022106	Halobacillus_halophilus_strain_HL2HP6
HAMA002.C.00001.C001_02294	HM131_RS11475	WP_085029891.1	Bacteria	Firmicutes	Bacilli	NZ_CP020772	Halobacillus_mangrovi_strain_KTB_131
JEDA001.C.00001.C001_00900	BW727_RS04505	WP_062471755.1	Bacteria	Firmicutes	Bacilli	NZ_CP019728	Jeotgalibaca_dankookensis_strain_EX-07
JEMA001.C.00001.C001_01774	JMA_RS08810	WP_039809059.1	Bacteria	Firmicutes	Bacilli	NZ_CP009416	Jeotgalibacillus_malaysiensis_strain_D5
JESP001.C.00001.C001_00552	BW721_RS02805	WP_076765899.1	Bacteria	Firmicutes	Bacilli	NZ_CP019433	Jeotgalibaca_sp._PTS2502
LAGA001.C.00001.C001_01884	hflX	LCGT_RS09385 WP_014025486.1	Bacteria	Firmicutes	Bacilli	NC_015930	Lactococcus_garvieae_ATCC_49156_DNA
LAGA001.C.00002.C001_01893	LCGL_RS19445	WP_014025486.1	Bacteria	Firmicutes	Bacilli	NC_017490	Lactococcus_garvieae_Lg2_DNA
LAGA001.C.00003.C001_01290	hflX	NALG_RS06460 WP_096368965.1	Bacteria	Firmicutes	Bacilli	NZ_AP017373	Lactococcus_garvieae_122061.
LALA001.C.00001.C001_00239	hflX	L0162 NP_266379.2	Bacteria	Firmicutes	Bacilli	NC_002662	Lactococcus_lactis_subsp._lactis_Il1403
LALA001.C.00002.C001_00247	hflX	LLMG_RS01225 WP_011834316.1	Bacteria	Firmicutes	Bacilli	NC_009004	Lactococcus_lactis_subsp._cremoris_MG1363
LALA001.C.00003.C001_00221	LACR_RS01110	WP_011675259.1	Bacteria	Firmicutes	Bacilli	NC_008527	Lactococcus_lactis_subsp._cremoris_SK11
LALA001.C.00004.C001_00225	LLKF_RS01115	WP_010905219.1	Bacteria	Firmicutes	Bacilli	NC_013656	Lactococcus_lactis_subsp._lactis_KF147
LALA001.C.00005.C001_00247	LLNZ_RS01220	WP_011834316.1	Bacteria	Firmicutes	Bacilli	NC_017949	Lactococcus_lactis_subsp._cremoris_NZ9000
LALA001.C.00006.C001_00225	CVCAS_RS01115	WP_003129826.1	Bacteria	Firmicutes	Bacilli	NC_017486	Lactococcus_lactis_subsp._lactis_CV56
LALA001.C.00007.C001_00272	LLH_RS01360	WP_014571940.1	Bacteria	Firmicutes	Bacilli	NC_017492	Lactococcus_lactis_subsp._cremoris_A76
LALA001.C.00008.C001_00233	UC509_RS01145	WP_015081941.1	Bacteria	Firmicutes	Bacilli	NC_019435	Lactococcus_lactis_subsp._cremoris_UC509.9
LALA001.C.00009.C001_00203	LILO_RS01005	WP_010905219.1	Bacteria	Firmicutes	Bacilli	NC_020450	Lactococcus_lactis_subsp._lactis_IO-1_DNA
LALA001.C.00010.C001_00216	KW2_RS01060	WP_021036615.1	Bacteria	Firmicutes	Bacilli	NC_022369	Lactococcus_lactis_subsp._cremoris_KW2
LALA001.C.00011.C001_00225	NCDO2118_RS01115	WP_010905219.1	Bacteria	Firmicutes	Bacilli	NZ_CP009054	Lactococcus_lactis_subsp._lactis_NCDO_2118
LALA001.C.00012.C001_00276	P620_RS01360	WP_023163691.1	Bacteria	Firmicutes	Bacilli	NC_022593	Lactococcus_lactis_subsp._lactis_KLDS_4.0325
LALA001.C.00013.C001_00225	LG36_RS01125	WP_038598784.1	Bacteria	Firmicutes	Bacilli	NZ_CP009472	Lactococcus_lactis_strain_AI06
LALA001.C.00014.C001_00242	QI18_RS01195	WP_010905219.1	Bacteria	Firmicutes	Bacilli	NZ_CP010050	Lactococcus_lactis_subsp._lactis_strain_S0
LALA001.C.00015.C001_00233	LL158_RS01165	WP_015081941.1	Bacteria	Firmicutes	Bacilli	NZ_CP015894	Lactococcus_lactis_subsp._cremoris_strain_158
LALA001.C.00016.C001_00334	LL229_RS01670	WP_010905219.1	Bacteria	Firmicutes	Bacilli	NZ_CP015896	Lactococcus_lactis_subsp._lactis_strain_229
LALA001.C.00017.C001_00276	LL275_RS01380	WP_003129826.1	Bacteria	Firmicutes	Bacilli	NZ_CP015897	Lactococcus_lactis_subsp._lactis_strain_275
LALA001.C.00018.C001_00218	LLUC11_RS01090	WP_054246867.1	Bacteria	Firmicutes	Bacilli	NZ_CP015904	Lactococcus_lactis_subsp._lactis_strain_UC11
LALA001.C.00019.C001_00259	LLUC063_RS01295	WP_003129826.1	Bacteria	Firmicutes	Bacilli	NZ_CP015905	Lactococcus_lactis_subsp._lactis_strain_UC063
LALA001.C.00020.C001_00334	LLUC77_RS01670	WP_010905219.1	Bacteria	Firmicutes	Bacilli	NZ_CP015906	Lactococcus_lactis_subsp._lactis_strain_UC77
LALA001.C.00021.C001_00219	LLUC109_RS01095	WP_015081941.1	Bacteria	Firmicutes	Bacilli	NZ_CP015907	Lactococcus_lactis_subsp._cremoris_strain_UC109
LALA001.C.00022.C001_00226	LLUL8_RS01130	WP_003129826.1	Bacteria	Firmicutes	Bacilli	NZ_CP015908	Lactococcus_lactis_subsp._lactis_strain_UL8
LALA001.C.00023.C001_02214	LLJM1_RS11075	WP_032950803.1	Bacteria	Firmicutes	Bacilli	NZ_CP015899	Lactococcus_lactis_subsp._cremoris_strain_JM1
LALA001.C.00024.C001_00251	LLJM2_RS01255	WP_081196451.1	Bacteria	Firmicutes	Bacilli	NZ_CP015900	Lactococcus_lactis_subsp._cremoris_strain_JM2
LALA001.C.00025.C001_00236	LLJM3_RS01180	WP_011675259.1	Bacteria	Firmicutes	Bacilli	NZ_CP015901	Lactococcus_lactis_subsp._cremoris_strain_JM3
LALA001.C.00026.C001_00220	LLJM4_RS01100	WP_021165779.1	Bacteria	Firmicutes	Bacilli	NZ_CP015909	Lactococcus_lactis_subsp._cremoris_strain_JM4
LALA001.C.00027.C001_00310	LLUC06_RS01550	WP_010905219.1	Bacteria	Firmicutes	Bacilli	NZ_CP015902	Lactococcus_lactis_subsp._lactis_strain_UC06
LALA001.C.00028.C001_00218	LLUC08_RS01090	WP_054246867.1	Bacteria	Firmicutes	Bacilli	NZ_CP015903	Lactococcus_lactis_subsp._lactis_strain_UC08
LALA001.C.00029.C001_02251	BSR25_RS11265	WP_010905219.1	Bacteria	Firmicutes	Bacilli	NZ_CP020604	Lactococcus_lactis_subsp._lactis_bv._diacetylactis_strain_FM03
LALA001.C.00030.C001_00207	hflX	CV702_RS01035 WP_017864044.1	Bacteria	Firmicutes	Bacilli	NZ_CP024954	Lactococcus_lactis_subsp._lactis_strain_F44
LALA001.C.00031.C001_00207	hflX	CV098_RS01035 WP_017864044.1	Bacteria	Firmicutes	Bacilli	NZ_CP024958	Lactococcus_lactis_subsp._lactis_strain_G423
LALA001.C.00032.C001_00196	hflX	LLG50_RS00980 WP_010905219.1	Bacteria	Firmicutes	Bacilli	NZ_CP025500	Lactococcus_lactis_subsp._lactis_strain_G50
LALA001.C.00033.C001_00208	LLA12_RS01035	WP_010905219.1	Bacteria	Firmicutes	Bacilli	NZ_LT599049	Lactococcus_lactis_subsp._lactis_strain_A12
LAPI001.C.00001.C001_01808	hflX	LACPI_RS08925 WP_047915994.1	Bacteria	Firmicutes	Bacilli	NZ_LN774769	Lactococcus_piscium_MKFS47
LARA001.C.00001.C001_00562	hflX	CMV25_RS02810 WP_061774854.1	Bacteria	Firmicutes	Bacilli	NZ_CP023392	Lactococcus_raffinolactis_strain_WiKim0068
LASP006.C.00001.C001_01884	hflX	C1X05_RS09425 WP_102992594.1	Bacteria	Firmicutes	Bacilli	NZ_CP025943	Laceyella_sp._FBKL4.010
LEAM001.C.00001.C001_00647	AOX59_RS03190	WP_068441730.1	Bacteria	Firmicutes	Bacilli	NZ_CP013862	Lentibacillus_amyloliquefaciens_strain_LAM0015
LIIN001.C.00001.C001_01384	LIN_RS06815	WP_010990932.1	Bacteria	Firmicutes	Bacilli	NC_003212	Listeria_innocua_Clip11262
LIIV001.C.00001.C001_01289	LIV_RS06390	WP_025279911.1	Bacteria	Firmicutes	Bacilli	NC_016011	Listeria_ivanovii_subsp._ivanovii_PAM_55
LIIV001.C.00002.C001_01330	AX25_RS21680	WP_025279911.1	Bacteria	Firmicutes	Bacilli	NZ_CP007172	Listeria_ivanovii_WSLC3009
LIIV001.C.00003.C001_01350	JL58_RS06750	WP_074673856.1	Bacteria	Firmicutes	Bacilli	NZ_CP009575	Listeria_ivanovii_subsp._londoniensis_strain_WSLC_30167
LIIV001.C.00004.C001_01451	JL53_RS07260	WP_074673856.1	Bacteria	Firmicutes	Bacilli	NZ_CP009576	Listeria_ivanovii_subsp._londoniensis_strain_WSLC_30151
LIIV001.C.00005.C001_01330	JL52_RS06590	WP_025279911.1	Bacteria	Firmicutes	Bacilli	NZ_CP009577	Listeria_ivanovii_subsp._ivanovii_strain_WSLC_3010
LIIV001.C.00006.C001_01283	hflX	CKV67_RS06415 WP_095075141.1	Bacteria	Firmicutes	Bacilli	NZ_LT906478	Listeria_ivanovii_subsp._ivanovii_strain_NCTC11846
LIIV001.C.00007.C001_01283	hflX	CKV92_RS06415 WP_095075141.1	Bacteria	Firmicutes	Bacilli	NZ_LT906466	Listeria_ivanovii_subsp._ivanovii_strain_NCTC11007
LIMO001.C.00001.C001_01339	LMOF2365_RS06535	WP_015084731.1	Bacteria	Firmicutes	Bacilli	NC_002973	Listeria_monocytogenes_str._4b_F2365
LIMO001.C.00002.C001_01320	LMHCC_RS06525	WP_012581397.1	Bacteria	Firmicutes	Bacilli	NC_011660	Listeria_monocytogenes_HCC23
LIMO001.C.00003.C001_01416	LM5923_RS06900	WP_003733804.1	Bacteria	Firmicutes	Bacilli	NC_013768	Listeria_monocytogenes_08-5923
LIMO001.C.00004.C001_01330	LM4B_RS06515	WP_012681271.1	Bacteria	Firmicutes	Bacilli	NC_012488	Listeria_monocytogenes_Clip80459_serotype_4b
LIMO001.C.00005.C001_01460	LM5578_RS07120	WP_003733804.1	Bacteria	Firmicutes	Bacilli	NC_013766	Listeria_monocytogenes_08-5578
LIMO001.C.00006.C001_01385	LMKG_RS06795	WP_010989727.1	Bacteria	Firmicutes	Bacilli	NC_017546	Listeria_monocytogenes_FSL_R2-561
LIMO001.C.00007.C001_01328	LMLG_RS06515	WP_003733804.1	Bacteria	Firmicutes	Bacilli	NC_017547	Listeria_monocytogenes_Finland_1998
LIMO001.C.00008.C001_01351	LMOG_RS06610	WP_003733804.1	Bacteria	Firmicutes	Bacilli	NC_017545	Listeria_monocytogenes_J0161
LIMO001.C.00009.C001_01317	LMRG_RS06445	WP_022741839.1	Bacteria	Firmicutes	Bacilli	NC_017544	Listeria_monocytogenes_10403S
LIMO001.C.00010.C001_01160	hflX	LM1816_RS05805 WP_012681271.1	Bacteria	Firmicutes	Bacilli	NC_021829	Listeria_monocytogenes_J1-220
LIMO001.C.00011.C001_02804	LM220_RS13780	WP_012681271.1	Bacteria	Firmicutes	Bacilli	NC_021830	Listeria_monocytogenes_J1816
LIMO001.C.00012.C001_01320	lmo1296	NP_464821.1	Bacteria	Firmicutes	Bacilli	NC_003210	Listeria_monocytogenes_EGD-e
LIMO001.C.00013.C001_01327	LMOSLCC2755_RS06800	WP_012681271.1	Bacteria	Firmicutes	Bacilli	NC_018587	Listeria_monocytogenes_strain_SLCC2755,_serotype_1/2b.
LIMO001.C.00014.C001_01407	LMO4A_RS06930	WP_012581397.1	Bacteria	Firmicutes	Bacilli	NC_017529	Listeria_monocytogenes_L99_serovar_4a
LIMO001.C.00015.C001_01387	LMOSLCC2372_RS07075	WP_010989727.1	Bacteria	Firmicutes	Bacilli	NC_018588	Listeria_monocytogenes_strain_SLCC2372,_serotype_1/2c.
LIMO001.C.00016.C001_01407	LMM7_RS06940	WP_012581397.1	Bacteria	Firmicutes	Bacilli	NC_017537	Listeria_monocytogenes_M7
LIMO001.C.00017.C001_01337	MUO_RS06525	WP_012681271.1	Bacteria	Firmicutes	Bacilli	NC_017728	Listeria_monocytogenes_07PF0776
LIMO001.C.00018.C001_01370	LMOSLCC2540_RS06720	WP_012681271.1	Bacteria	Firmicutes	Bacilli	NC_018586	Listeria_monocytogenes_strain_SLCC2540,_serotype_3b.
LIMO001.C.00019.C001_01304	LMOSLCC7179_RS06390	WP_077906793.1	Bacteria	Firmicutes	Bacilli	NC_018593	Listeria_monocytogenes_strain_SLCC7179,_serotype_3a.
LIMO001.C.00020.C001_01387	LMOSLCC2479_RS06805	WP_010989727.1	Bacteria	Firmicutes	Bacilli	NC_018589	Listeria_monocytogenes_strain_SLCC2479,_serotype_3c.
LIMO001.C.00021.C001_01341	LMOATCC19117_RS06565	WP_012681271.1	Bacteria	Firmicutes	Bacilli	NC_018584	Listeria_monocytogenes_strain_ATCC_19117,_serotype_4d.
LIMO001.C.00022.C001_01379	LMOSLCC5850_RS06750	WP_022741839.1	Bacteria	Firmicutes	Bacilli	NC_018592	Listeria_monocytogenes_strain_SLCC5850,_serotype_1/2a.
LIMO001.C.00023.C001_01280	LMOSLCC2376_RS06285	WP_077906982.1	Bacteria	Firmicutes	Bacilli	NC_018590	Listeria_monocytogenes_strain_SLCC2376,_serotype_4c.
LIMO001.C.00024.C001_01330	LMOL312_RS06515	WP_012681271.1	Bacteria	Firmicutes	Bacilli	NC_018642	Listeria_monocytogenes_strain_L312,_serotype_4b.
LIMO001.C.00025.C001_01339	LMOSLCC2378_RS06555	WP_015084731.1	Bacteria	Firmicutes	Bacilli	NC_018585	Listeria_monocytogenes_strain_SLCC2378,_serotype_4e.
LIMO001.C.00026.C001_01340	BN389_RS06550	WP_015084731.1	Bacteria	Firmicutes	Bacilli	NC_019556	Listeria_monocytogenes_serotype_4b_str._LL195
LIMO001.C.00027.C001_01406	HK87_RS06920	WP_012681271.1	Bacteria	Firmicutes	Bacilli	NC_021838	Listeria_monocytogenes_strain_R2-502
LIMO001.C.00028.C001_00876	HK88_RS04320	WP_003733804.1	Bacteria	Firmicutes	Bacilli	NC_021823	Listeria_monocytogenes_strain_C1-387
LIMO001.C.00029.C001_01892	HK85_RS09290	WP_012681271.1	Bacteria	Firmicutes	Bacilli	NC_021824	Listeria_monocytogenes_strain_J2-064
LIMO001.C.00030.C001_02188	HK84_RS10770	WP_003733804.1	Bacteria	Firmicutes	Bacilli	NC_021837	Listeria_monocytogenes_strain_J2-031
LIMO001.C.00031.C001_01854	HK80_RS09110	WP_015084731.1	Bacteria	Firmicutes	Bacilli	NC_021825	Listeria_monocytogenes_strain_J1-108
LIMO001.C.00032.C001_00192	HK93_RS00935	WP_012681271.1	Bacteria	Firmicutes	Bacilli	NC_021826	Listeria_monocytogenes_strain_N1-011A
LIMO001.C.00033.C001_01096	HK92_RS05360	WP_012681271.1	Bacteria	Firmicutes	Bacilli	NC_021839	Listeria_monocytogenes_strain_J1776
LIMO001.C.00034.C001_01903	HK90_RS09375	WP_012681271.1	Bacteria	Firmicutes	Bacilli	NC_021827	Listeria_monocytogenes_strain_J1817
LIMO001.C.00035.C001_01204	HK91_RS05890	WP_012681271.1	Bacteria	Firmicutes	Bacilli	NC_021840	Listeria_monocytogenes_strain_J1926
LIMO001.C.00036.C001_01460	A430_RS07115	WP_003733804.1	Bacteria	Firmicutes	Bacilli	NZ_CP006858	Listeria_monocytogenes_serotype_1/2a_str._08-6569
LIMO001.C.00037.C001_01386	A407_RS06745	WP_015084731.1	Bacteria	Firmicutes	Bacilli	NZ_CP006874	Listeria_monocytogenes_serotype_4b_str._81-0861
LIMO001.C.00038.C001_01460	A431_RS07115	WP_003733804.1	Bacteria	Firmicutes	Bacilli	NZ_CP006859	Listeria_monocytogenes_serotype_1/2a_str._08-6997
LIMO001.C.00039.C001_01460	A435_RS07115	WP_003733804.1	Bacteria	Firmicutes	Bacilli	NZ_CP006860	Listeria_monocytogenes_serotype_1/2a_str._10-0815
LIMO001.C.00040.C001_01412	A437_RS06880	WP_003733804.1	Bacteria	Firmicutes	Bacilli	NZ_CP006861	Listeria_monocytogenes_serotype_1/2a_str._10-1047
LIMO001.C.00041.C001_01411	A422_RS06875	WP_003733804.1	Bacteria	Firmicutes	Bacilli	NZ_CP006862	Listeria_monocytogenes_serotype_1/2a_str._88-0478
LIMO001.C.00042.C001_00107	AX10_RS00535	WP_022741839.1	Bacteria	Firmicutes	Bacilli	NZ_CP007160	Listeria_monocytogenes_WSLC1001
LIMO001.C.00043.C001_00750	AX24_RS03680	WP_015084731.1	Bacteria	Firmicutes	Bacilli	NZ_CP007210	Listeria_monocytogenes_WSLC1042
LIMO001.C.00044.C001_02018	LM6179_RS09905	WP_003733804.1	Bacteria	Firmicutes	Bacilli	NZ_HG813249	Listeria_monocytogenes_6179 _sequence.
LIMO001.C.00045.C001_01379	LMON_RS06750	WP_022741839.1	Bacteria	Firmicutes	Bacilli	NC_022568	Listeria_monocytogenes_EGD
LIMO001.C.00046.C001_01340	CQ02_RS06550	WP_015084731.1	Bacteria	Firmicutes	Bacilli	NZ_CP007492	Listeria_monocytogenes_strain_NE_dc2014
LIMO001.C.00047.C001_01366	LMR479A_RS06685	WP_003733804.1	Bacteria	Firmicutes	Bacilli	NZ_HG813247	Listeria_monocytogenes_R479a
LIMO001.C.00048.C001_01850	Y193_RS09125	WP_012681271.1	Bacteria	Firmicutes	Bacilli	NZ_CP007600	Listeria_monocytogenes_strain_CFSAN006122
LIMO001.C.00049.C001_00708	IJ09_RS03495	WP_003733804.1	Bacteria	Firmicutes	Bacilli	NZ_CP009258	Listeria_monocytogenes_strain_Lm60
LIMO001.C.00050.C001_01337	LMntsn_RS06545	WP_077916928.1	Bacteria	Firmicutes	Bacilli	NZ_CP009897	Listeria_monocytogenes_strain_NTSN
LIMO001.C.00051.C001_01350	LO81_RS06630	WP_012681271.1	Bacteria	Firmicutes	Bacilli	NZ_CP010346	Listeria_monocytogenes_strain_IZSAM_Lm_hs2008
LIMO001.C.00052.C001_01446	hflX	UQ86_RS07070 WP_012681271.1	Bacteria	Firmicutes	Bacilli	NZ_CP011004	Listeria_monocytogenes_strain_N2306
LIMO001.C.00053.C001_01460	CY94_RS07180	WP_012681271.1	Bacteria	Firmicutes	Bacilli	NZ_CP011398	Listeria_monocytogenes_strain_CFSAN008100
LIMO001.C.00054.C001_01393	XJ04_RS06830	WP_022741839.1	Bacteria	Firmicutes	Bacilli	NZ_CP011397	Listeria_monocytogenes_strain_CFSAN007956
LIMO001.C.00055.C001_00647	L2074_RS03205	WP_022741839.1	Bacteria	Firmicutes	Bacilli	NZ_CP007689	Listeria_monocytogenes_strain_L2074
LIMO001.C.00056.C001_01378	L1846_RS06730	WP_022741839.1	Bacteria	Firmicutes	Bacilli	NZ_CP007688	Listeria_monocytogenes_strain_L1846
LIMO001.C.00057.C001_01369	L2625_RS06680	WP_022741839.1	Bacteria	Firmicutes	Bacilli	NZ_CP007687	Listeria_monocytogenes_strain_L2625
LIMO001.C.00058.C001_01360	L2624_RS06660	WP_012681271.1	Bacteria	Firmicutes	Bacilli	NZ_CP007686	Listeria_monocytogenes_strain_L2624
LIMO001.C.00059.C001_01374	L2676_RS06715	WP_022741839.1	Bacteria	Firmicutes	Bacilli	NZ_CP007685	Listeria_monocytogenes_strain_L2676
LIMO001.C.00060.C001_00642	L2626_RS03170	WP_022741839.1	Bacteria	Firmicutes	Bacilli	NZ_CP007684	Listeria_monocytogenes_strain_L2626
LIMO001.C.00061.C001_01377	KO21_RS06730	WP_074467458.1	Bacteria	Firmicutes	Bacilli	NZ_CP012021	Listeria_monocytogenes_strain_CFSAN023463
LIMO001.C.00062.C001_01287	LM850658_RS06320	WP_012581397.1	Bacteria	Firmicutes	Bacilli	NZ_CP009242	Listeria_monocytogenes_strain_LM850658
LIMO001.C.00063.C001_02289	ATE42_RS11225	WP_015084731.1	Bacteria	Firmicutes	Bacilli	NZ_CP013285	Listeria_monocytogenes_strain_WSLC_1018
LIMO001.C.00064.C001_01065	ATE43_RS05215	WP_077906982.1	Bacteria	Firmicutes	Bacilli	NZ_CP013286	Listeria_monocytogenes_strain_WSLC_1019
LIMO001.C.00065.C001_02716	ATE44_RS13305	WP_077906982.1	Bacteria	Firmicutes	Bacilli	NZ_CP013287	Listeria_monocytogenes_strain_WSLC_1020
LIMO001.C.00066.C001_01839	ATE45_RS09000	WP_012681271.1	Bacteria	Firmicutes	Bacilli	NZ_CP013288	Listeria_monocytogenes_ATCC_19117_strain_WSLC_1033
LIMO001.C.00067.C001_00634	ATE46_RS03120	WP_012681271.1	Bacteria	Firmicutes	Bacilli	NZ_CP013289	Listeria_monocytogenes_strain_WSLC_1047
LIMO001.C.00068.C001_00226	AUZ27_RS01120	WP_077441550.1	Bacteria	Firmicutes	Bacilli	NZ_CP013722	Listeria_monocytogenes_strain_Lm_3163
LIMO001.C.00069.C001_00681	AUZ26_RS03340	WP_072219379.1	Bacteria	Firmicutes	Bacilli	NZ_CP013723	Listeria_monocytogenes_strain_Lm_3136
LIMO001.C.00070.C001_02920	AUZ28_RS14330	WP_003733804.1	Bacteria	Firmicutes	Bacilli	NZ_CP013724	Listeria_monocytogenes_strain_Lm_N1546
LIMO001.C.00071.C001_01415	AV643_RS06895	WP_003733804.1	Bacteria	Firmicutes	Bacilli	NZ_CP013919	Listeria_monocytogenes_strain_IZSAM_Lm_15_17439_A144
LIMO001.C.00072.C001_01376	KO07_RS06750	WP_012681271.1	Bacteria	Firmicutes	Bacilli	NZ_CP014252	Listeria_monocytogenes_strain_CFSAN023459
LIMO001.C.00073.C001_01435	CG42_RS07040	WP_012681271.1	Bacteria	Firmicutes	Bacilli	NZ_CP014250	Listeria_monocytogenes_strain_CFSAN010068
LIMO001.C.00074.C001_01318	AXF25_RS06435	WP_022741839.1	Bacteria	Firmicutes	Bacilli	NZ_CP014261	Listeria_monocytogenes_strain_2015TE19005-1355
LIMO001.C.00075.C001_01359	AXF54_RS06640	WP_022741839.1	Bacteria	Firmicutes	Bacilli	NZ_CP014790	Listeria_monocytogenes_strain_2015TE24968
LIMO001.C.00076.C001_01667	AAV53_RS08150	WP_022741839.1	Bacteria	Firmicutes	Bacilli	NZ_CP011345	Listeria_monocytogenes_strain_FW040025
LIMO001.C.00077.C001_00855	VV80_RS04280	WP_012681271.1	Bacteria	Firmicutes	Bacilli	NZ_CP016213	Listeria_monocytogenes_strain_CFSAN029793
LIMO001.C.00078.C001_01675	BTR18_RS08390	WP_003733804.1	Bacteria	Firmicutes	Bacilli	NZ_CP018685	Listeria_monocytogenes_strain_HPB913
LIMO001.C.00079.C001_01675	BWI18_RS08390	WP_003733804.1	Bacteria	Firmicutes	Bacilli	NZ_CP019164	Listeria_monocytogenes_strain_HPB2088
LIMO001.C.00080.C001_01675	BWI19_RS08390	WP_003733804.1	Bacteria	Firmicutes	Bacilli	NZ_CP019165	Listeria_monocytogenes_strain_HPB5415
LIMO001.C.00081.C001_01675	BWI20_RS08390	WP_003733804.1	Bacteria	Firmicutes	Bacilli	NZ_CP019167	Listeria_monocytogenes_strain_HPB5622
LIMO001.C.00082.C001_01675	BWI22_RS08390	WP_003733804.1	Bacteria	Firmicutes	Bacilli	NZ_CP019170	Listeria_monocytogenes_strain_CFSAN042079
LIMO001.C.00083.C001_01428	B0X23_RS07145	WP_022741839.1	Bacteria	Firmicutes	Bacilli	NZ_CP019614	Listeria_monocytogenes_strain_10-092876-1559_LM1
LIMO001.C.00084.C001_01731	B0X32_RS08665	WP_012681271.1	Bacteria	Firmicutes	Bacilli	NZ_CP019615	Listeria_monocytogenes_strain_10-092876-0168
LIMO001.C.00085.C001_01365	B0X22_RS06830	WP_012681271.1	Bacteria	Firmicutes	Bacilli	NZ_CP019616	Listeria_monocytogenes_strain_10-092876-1063_LM3
LIMO001.C.00086.C001_01360	B0X19_RS06805	WP_003733804.1	Bacteria	Firmicutes	Bacilli	NZ_CP019617	Listeria_monocytogenes_strain_10-092876-0055_LM4
LIMO001.C.00087.C001_01416	B0X16_RS07085	WP_003733804.1	Bacteria	Firmicutes	Bacilli	NZ_CP019618	Listeria_monocytogenes_strain_10-092876-0731_LM5
LIMO001.C.00088.C001_01387	B0X27_RS06935	WP_012681271.1	Bacteria	Firmicutes	Bacilli	NZ_CP019619	Listeria_monocytogenes_strain_10-092876-1155_LM6
LIMO001.C.00089.C001_01368	B0X18_RS06840	WP_015084731.1	Bacteria	Firmicutes	Bacilli	NZ_CP019620	Listeria_monocytogenes_strain_10-092876-1547_LM7
LIMO001.C.00090.C001_01350	B0X25_RS06750	WP_072219379.1	Bacteria	Firmicutes	Bacilli	NZ_CP019621	Listeria_monocytogenes_strain_10-092876-1235_LM8
LIMO001.C.00091.C001_01379	B0X21_RS06890	WP_012681271.1	Bacteria	Firmicutes	Bacilli	NZ_CP019622	Listeria_monocytogenes_strain_10-092876-0145_LM9
LIMO001.C.00092.C001_01407	B0X26_RS07035	WP_077310401.1	Bacteria	Firmicutes	Bacilli	NZ_CP019623	Listeria_monocytogenes_strain_10-092876-1763_LM10
LIMO001.C.00093.C001_01384	B0X17_RS06915	WP_012681271.1	Bacteria	Firmicutes	Bacilli	NZ_CP019624	Listeria_monocytogenes_strain_10-092876-1016_LM11
LIMO001.C.00094.C001_01349	B0X20_RS06750	WP_012681271.1	Bacteria	Firmicutes	Bacilli	NZ_CP019625	Listeria_monocytogenes_strain_10-092876-0769_LM12
LIMO001.C.00095.C001_01371	A6K41_RS06855	WP_012681271.1	Bacteria	Firmicutes	Bacilli	NZ_CP015593	Listeria_monocytogenes_strain_ICDC-LM188
LIMO001.C.00096.C001_01328	B7L24_RS06640	WP_012681271.1	Bacteria	Firmicutes	Bacilli	NZ_CP020774	Listeria_monocytogenes_strain_H34
LIMO001.C.00097.C001_01389	UL92_RS06945	WP_003733804.1	Bacteria	Firmicutes	Bacilli	NZ_CP020827	Listeria_monocytogenes_strain_CFSAN028538
LIMO001.C.00098.C001_01419	JU62_RS07095	WP_077310401.1	Bacteria	Firmicutes	Bacilli	NZ_CP020828	Listeria_monocytogenes_strain_CFSAN022990
LIMO001.C.00099.C001_01310	ID18_RS06550	WP_072219379.1	Bacteria	Firmicutes	Bacilli	NZ_CP020830	Listeria_monocytogenes_strain_MOD1_LS152
LIMO001.C.00100.C001_01347	Y255_RS06735	WP_072219379.1	Bacteria	Firmicutes	Bacilli	NZ_CP020831	Listeria_monocytogenes_strain_PNUSAL000144
LIMO001.C.00101.C001_01922	Y281_RS09620	WP_022741839.1	Bacteria	Firmicutes	Bacilli	NZ_CP020832	Listeria_monocytogenes_strain_PNUSAL000096
LIMO001.C.00102.C001_01389	ABY78_RS06945	WP_022741839.1	Bacteria	Firmicutes	Bacilli	NZ_CP020833	Listeria_monocytogenes_strain_CFSAN004330
LIMO001.C.00103.C001_01373	hflX	ARX15_RS06865 WP_012681271.1	Bacteria	Firmicutes	Bacilli	NZ_CP022020	Listeria_monocytogenes_strain_FDA00006907
LIMO001.C.00104.C001_01329	hflX	A420_RS06645 WP_012681271.1	Bacteria	Firmicutes	Bacilli	NZ_CP008821	Listeria_monocytogenes_serotype_4b_str._02-6679
LIMO001.C.00105.C001_01416	hflX	A427_RS07080 WP_003733804.1	Bacteria	Firmicutes	Bacilli	NZ_CP007007	Listeria_monocytogenes_serotype_1/2a_str._02-5993
LIMO001.C.00106.C001_01416	hflX	A428_RS07080 WP_003733804.1	Bacteria	Firmicutes	Bacilli	NZ_CP007008	Listeria_monocytogenes_serotype_1/2a_str._04-5457
LIMO001.C.00107.C001_01460	hflX	A429_RS07300 WP_003733804.1	Bacteria	Firmicutes	Bacilli	NZ_CP007009	Listeria_monocytogenes_serotype_1/2a_str._08-6056
LIMO001.C.00108.C001_01416	hflX	A432_RS07080 WP_003733804.1	Bacteria	Firmicutes	Bacilli	NZ_CP007010	Listeria_monocytogenes_serotype_1/2a_str._08-7374
LIMO001.C.00109.C001_01355	hflX	A433_RS06775 WP_003733804.1	Bacteria	Firmicutes	Bacilli	NZ_CP007011	Listeria_monocytogenes_serotype_1/2a_str._08-7669
LIMO001.C.00110.C001_01412	hflX	A436_RS07060 WP_003733804.1	Bacteria	Firmicutes	Bacilli	NZ_CP007017	Listeria_monocytogenes_serotype_1/2a_str._10-1046
LIMO001.C.00111.C001_01416	hflX	A438_RS07080 WP_003733804.1	Bacteria	Firmicutes	Bacilli	NZ_CP007018	Listeria_monocytogenes_serotype_1/2a_str._10-1321
LIMO001.C.00112.C001_01418	hflX	A423_RS07090 WP_003733804.1	Bacteria	Firmicutes	Bacilli	NZ_CP007019	Listeria_monocytogenes_serotype_1/2a_str._95-0093
LIMO001.C.00113.C001_01462	hflX	A425_RS07310 WP_003733804.1	Bacteria	Firmicutes	Bacilli	NZ_CP007020	Listeria_monocytogenes_serotype_1/2a_str._98-2035
LIMO001.C.00114.C001_01462	hflX	A426_RS07310 WP_003733804.1	Bacteria	Firmicutes	Bacilli	NZ_CP007021	Listeria_monocytogenes_serotype_1/2a_str._99-6370
LIMO001.C.00115.C001_01369	hflX	A440_RS06845 WP_088744039.1	Bacteria	Firmicutes	Bacilli	NZ_CP007194	Listeria_monocytogenes_serotype_1/2c_str._10-5025
LIMO001.C.00116.C001_01369	hflX	A441_RS06845 WP_088744039.1	Bacteria	Firmicutes	Bacilli	NZ_CP007195	Listeria_monocytogenes_serotype_1/2c_str._10-5026
LIMO001.C.00117.C001_01374	hflX	A442_RS06870 WP_088744039.1	Bacteria	Firmicutes	Bacilli	NZ_CP007196	Listeria_monocytogenes_serotype_3c_str._10-5027
LIMO001.C.00118.C001_01376	hflX	A413_RS06880 WP_022741839.1	Bacteria	Firmicutes	Bacilli	NZ_CP007197	Listeria_monocytogenes_serotype_1/2a_str._10-4754
LIMO001.C.00119.C001_01376	hflX	A414_RS06880 WP_022741839.1	Bacteria	Firmicutes	Bacilli	NZ_CP007198	Listeria_monocytogenes_serotype_1/2a_str._10-4758
LIMO001.C.00120.C001_01320	hflX	A415_RS06600 WP_077957452.1	Bacteria	Firmicutes	Bacilli	NZ_CP007199	Listeria_monocytogenes_serotype_1/2a_str._10-0933
LIMO001.C.00121.C001_01320	hflX	A416_RS06600 WP_077957452.1	Bacteria	Firmicutes	Bacilli	NZ_CP007200	Listeria_monocytogenes_serotype_1/2a_str._10-0934
LIMO001.C.00122.C001_01429	hflX	A417_RS07145 WP_015084731.1	Bacteria	Firmicutes	Bacilli	NZ_CP007459	Listeria_monocytogenes_serotype_4b_str._02-1103
LIMO001.C.00123.C001_01416	hflX	A439_RS07080 WP_003733804.1	Bacteria	Firmicutes	Bacilli	NZ_CP008837	Listeria_monocytogenes_serotype_1/2a_str._10-5024
LIMO001.C.00124.C001_01429	hflX	A418_RS07145 WP_015084731.1	Bacteria	Firmicutes	Bacilli	NZ_CP007460	Listeria_monocytogenes_serotype_4b_str._02-1289
LIMO001.C.00125.C001_01429	hflX	A419_RS07145 WP_015084731.1	Bacteria	Firmicutes	Bacilli	NZ_CP007461	Listeria_monocytogenes_serotype_4b_str._02-1792
LIMO001.C.00126.C001_01329	hflX	A421_RS06645 WP_012681271.1	Bacteria	Firmicutes	Bacilli	NZ_CP007462	Listeria_monocytogenes_serotype_4b_str._02-6680
LIMO001.C.00127.C001_01380	hflX	A405_RS06900 WP_015084731.1	Bacteria	Firmicutes	Bacilli	NZ_CP007525	Listeria_monocytogenes_serotype_4b_str._81-0558
LIMO001.C.00128.C001_01386	hflX	A406_RS06930 WP_015084731.1	Bacteria	Firmicutes	Bacilli	NZ_CP007526	Listeria_monocytogenes_serotype_4b_str._81-0592
LIMO001.C.00129.C001_01416	hflX	A434_RS07080 WP_003733804.1	Bacteria	Firmicutes	Bacilli	NZ_CP008836	Listeria_monocytogenes_serotype_1/2a_str._10-0814
LIMO001.C.00130.C001_01386	hflX	A408_RS06930 WP_015084731.1	Bacteria	Firmicutes	Bacilli	NZ_CP007167	Listeria_monocytogenes_serotype_4b_str._10-0809
LIMO001.C.00131.C001_01420	hflX	A409_RS07100 WP_012681271.1	Bacteria	Firmicutes	Bacilli	NZ_CP007168	Listeria_monocytogenes_serotype_1/2b_str._10-0810
LIMO001.C.00132.C001_01420	hflX	A410_RS07100 WP_012681271.1	Bacteria	Firmicutes	Bacilli	NZ_CP007169	Listeria_monocytogenes_serotype_1/2b_str._10-0811
LIMO001.C.00133.C001_01358	hflX	A411_RS06790 WP_022741839.1	Bacteria	Firmicutes	Bacilli	NZ_CP007170	Listeria_monocytogenes_serotype_1/2a_str._10-0812
LIMO001.C.00134.C001_01358	hflX	A412_RS06790 WP_022741839.1	Bacteria	Firmicutes	Bacilli	NZ_CP007171	Listeria_monocytogenes_serotype_1/2a_str._10-0813
LIMO001.C.00135.C001_01372	hflX	FORC49_RS06860 WP_012681271.1	Bacteria	Firmicutes	Bacilli	NZ_CP016629	Listeria_monocytogenes_strain_FORC_049
LIMO001.C.00136.C001_01373	hflX	ARX13_RS06865 WP_012681271.1	Bacteria	Firmicutes	Bacilli	NZ_CP023052	Listeria_monocytogenes_strain_FDA00006905
LIMO001.C.00137.C001_01375	hflX	B1S31_RS06875 WP_012681271.1	Bacteria	Firmicutes	Bacilli	NZ_CP023050	Listeria_monocytogenes_strain_FDA00011238
LIMO001.C.00138.C001_01428	hflX	CRD58_RS07140 WP_010989727.1	Bacteria	Firmicutes	Bacilli	NZ_CP023752	Listeria_monocytogenes_strain_AT3E
LIMO001.C.00139.C001_01384	hflX	CRD57_RS06920 WP_010989727.1	Bacteria	Firmicutes	Bacilli	NZ_CP023754	Listeria_monocytogenes_strain_AL4E
LIMO001.C.00140.C001_01381	hflX	CV732_RS06905 WP_010989727.1	Bacteria	Firmicutes	Bacilli	NZ_CP025082	Listeria_monocytogenes_strain_MF4626
LIMO001.C.00141.C001_01385	hflX	CV733_RS06925 WP_010989727.1	Bacteria	Firmicutes	Bacilli	NZ_CP025259	Listeria_monocytogenes_strain_MF4624
LIMO001.C.00142.C001_01444	hflX	CV735_RS07220 WP_010989727.1	Bacteria	Firmicutes	Bacilli	NZ_CP025442	Listeria_monocytogenes_strain_MF4562
LIMO001.C.00143.C001_01385	hflX	CV736_RS06925 WP_010989727.1	Bacteria	Firmicutes	Bacilli	NZ_CP025438	Listeria_monocytogenes_strain_MF4697
LIMO001.C.00144.C001_01385	hflX	CV734_RS06925 WP_010989727.1	Bacteria	Firmicutes	Bacilli	NZ_CP025440	Listeria_monocytogenes_strain_MF6172
LIMO001.C.00145.C001_01444	hflX	CV731_RS07220 WP_010989727.1	Bacteria	Firmicutes	Bacilli	NZ_CP025443	Listeria_monocytogenes_strain_MF4545
LIMO001.C.00146.C001_01315	hflX	CKV70_RS06575 WP_022741839.1	Bacteria	Firmicutes	Bacilli	NZ_LT906436	Listeria_monocytogenes_strain_NCTC10357
LISE001.C.00001.C001_01214	LSE_RS06030	WP_012985528.1	Bacteria	Firmicutes	Bacilli	NC_013891	Listeria_seeligeri_serovar_1/2b_str._SLCC3954
LIWE001.C.00001.C001_01337	LWE_RS06615	WP_077904716.1	Bacteria	Firmicutes	Bacilli	NC_008555	Listeria_welshimeri_serovar_6b_str._SLCC5334
LIWE001.C.00002.C001_01338	hflX	CKV90_RS06690 WP_077904716.1	Bacteria	Firmicutes	Bacilli	NZ_LT906444	Listeria_welshimeri_strain_NCTC11857
MACA001.C.00001.C001_01106	hflX	MCCS_RS05545 WP_086042432.1	Bacteria	Firmicutes	Bacilli	NZ_CP021059	Macrococcus_canis_strain_KM45013
MACA002.C.00001.C001_00982	MCCL_RS04890	WP_012656804.1	Bacteria	Firmicutes	Bacilli	NC_011999	Macrococcus_caseolyticus_JCSC5402_DNA
MACA002.C.00002.C001_01066	CA207_RS05335	WP_012656804.1	Bacteria	Firmicutes	Bacilli	NZ_CP021058	Macrococcus_caseolyticus_strain_IMD0819
MASP012.C.00001.C001_00921	hflX	BHM04_RS04605 WP_096076632.1	Bacteria	Firmicutes	Bacilli	NZ_CP017156	Macrococcus_sp._IME1552
MASP013.C.00001.C001_02105	BKP56_RS10570	WP_072695045.1	Bacteria	Firmicutes	Bacilli	NZ_CP017761	Marinilactibacillus_sp._15R
MEPL001.C.00001.C001_01085	MPD5_RS05355	WP_015695099.1	Bacteria	Firmicutes	Bacilli	NC_016938	Melissococcus_plutonius_DAT561_DNA
MEPL001.C.00002.C001_00746	hflX	MEPL_RS03675 WP_048589751.1	Bacteria	Firmicutes	Bacilli	NZ_CP006683	Melissococcus_plutonius_S1
NOTH001.C.00001.C001_00673	B0W44_RS03370	WP_077718773.1	Bacteria	Firmicutes	Bacilli	NZ_CP019699	Novibacillus_thermophilus_strain_SG-1
OCIH001.C.00001.C001_01735	OB_RS08530	WP_011066049.1	Bacteria	Firmicutes	Bacilli	NC_004193	Oceanobacillus_iheyensis_HTE831_DNA
PABE001.C.00001.C001_04868	VN24_RS24180	WP_045672505.1	Bacteria	Firmicutes	Bacilli	NZ_CP011058	Paenibacillus_beijingensis_strain_DSM_24997
PABO002.C.00001.C001_03947	hflX	PBOR_RS19600 WP_042214535.1	Bacteria	Firmicutes	Bacilli	NZ_CP009285	Paenibacillus_borealis_strain_DSM_13188
PABO003.C.00001.C001_03081	hflX	AR543_RS15415 WP_060535346.1	Bacteria	Firmicutes	Bacilli	NZ_CP013023	Paenibacillus_sp._BD3526
PACR001.C.00001.C001_00453	LPB68_RS02185	WP_068658283.1	Bacteria	Firmicutes	Bacilli	NZ_CP017770	Paenibacillus_crassostreae_strain_LPB0068
PADO001.C.00001.C001_02929	hflX	B9T62_RS14645 WP_087915930.1	Bacteria	Firmicutes	Bacilli	NZ_CP021780	Paenibacillus_donghaensis_strain_KCTC_13049
PADU001.C.00001.C001_03088	PDUR_RS15175	WP_042206996.1	Bacteria	Firmicutes	Bacilli	NZ_CP009288	Paenibacillus_durus_strain_DSM_1735
PADU001.C.00002.C001_02289	VK70_RS11300	WP_025696721.1	Bacteria	Firmicutes	Bacilli	NZ_CP011114	Paenibacillus_durus_ATCC_35681
PAGR001.C.00001.C001_03379	PGRAT_RS16755	WP_025703345.1	Bacteria	Firmicutes	Bacilli	NZ_CP009287	Paenibacillus_graminis_strain_DSM_15220
PAIH001.C.00001.C001_00685	hflX	BBD41_RS03425 WP_099476728.1	Bacteria	Firmicutes	Bacilli	NZ_CP016809	Paenibacillus_sp._IHBB_9852
PAKR001.C.00001.C001_02241	hflX	B4V02_RS11205 WP_010345913.1	Bacteria	Firmicutes	Bacilli	NZ_CP020028	Paenibacillus_kribbensis_strain_AM49
PALA001.C.00001.C001_02571	ERIC2_RS12495	WP_042119655.1	Bacteria	Firmicutes	Bacilli	NC_023134	Paenibacillus_larvae_subsp._larvae_DSM_25430
PALA001.C.00002.C001_02275	BXP28_RS11380	WP_023482827.1	Bacteria	Firmicutes	Bacilli	NZ_CP019687	Paenibacillus_larvae_subsp._larvae_strain_ATCC_9545
PALA001.C.00003.C001_04309	B1222_RS21555	WP_042119655.1	Bacteria	Firmicutes	Bacilli	NZ_CP019794	Paenibacillus_larvae_subsp._pulvifaciens_strain_ATCC_13537
PALA001.C.00004.C001_03451	B5S25_RS17265	WP_042119655.1	Bacteria	Firmicutes	Bacilli	NZ_CP020327	Paenibacillus_larvae_subsp._pulvifaciens_strain_CCM_38
PAMU001.C.00001.C001_02673	hflX	KNP414_RS13105 WP_013916629.1	Bacteria	Firmicutes	Bacilli	NC_015690	Paenibacillus_mucilaginosus_KNP414
PAMU001.C.00002.C001_03182	hflX	PM3016_RS15635 WP_013916629.1	Bacteria	Firmicutes	Bacilli	NC_016935	Paenibacillus_mucilaginosus_3016
PAMU001.C.00003.C001_03210	B2K_RS15760	WP_013916629.1	Bacteria	Firmicutes	Bacilli	NC_017672	Paenibacillus_mucilaginosus_K02
PANA001.C.00001.C001_02069	IJ22_RS10245	WP_062408740.1	Bacteria	Firmicutes	Bacilli	NZ_CP013652	Paenibacillus_naphthalenovorans_strain_32O-Y
PAOD001.C.00001.C001_03339	PODO_RS16580	WP_036687733.1	Bacteria	Firmicutes	Bacilli	NZ_CP009428	Paenibacillus_odorifer_strain_DSM_15391
PAPE001.C.00001.C001_02912	ABE82_RS14305	WP_013310577.1	Bacteria	Firmicutes	Bacilli	NZ_CP011512	Paenibacillus_peoriae_strain_HS311
PAPO001.C.00001.C001_02590	hflX	PPE_RS12630 WP_013310577.1	Bacteria	Firmicutes	Bacilli	NC_014483	Paenibacillus_polymyxa_E681
PAPO001.C.00002.C001_02838	PPSC2_RS42655	WP_013371541.1	Bacteria	Firmicutes	Bacilli	NC_014622	Paenibacillus_polymyxa_SC2
PAPO001.C.00003.C001_02988	hflX	PPM_RS14650 WP_013371541.1	Bacteria	Firmicutes	Bacilli	NC_017542	Paenibacillus_polymyxa_M1_main
PAPO001.C.00004.C001_02929	X809_RS14395	WP_023989039.1	Bacteria	Firmicutes	Bacilli	NC_023037	Paenibacillus_polymyxa_CR1
PAPO001.C.00005.C001_02726	PPSQR21_RS13450	WP_025365070.1	Bacteria	Firmicutes	Bacilli	NZ_CP006872	Paenibacillus_polymyxa_SQR-21
PAPO001.C.00006.C001_04611	RE92_RS22765	WP_013371541.1	Bacteria	Firmicutes	Bacilli	NZ_CP010268	Paenibacillus_polymyxa_strain_Sb3-1
PAPO001.C.00007.C001_00304	AOU00_RS01495	WP_013310577.1	Bacteria	Firmicutes	Bacilli	NZ_CP015423	Paenibacillus_polymyxa_strain_J
PAPO001.C.00008.C001_02998	VK72_RS15015	WP_023989039.1	Bacteria	Firmicutes	Bacilli	NZ_CP011420	Paenibacillus_polymyxa_strain_ATCC_15970
PAPO001.C.00009.C001_02715	hflX	C1A50_RS13580 WP_013371541.1	Bacteria	Firmicutes	Bacilli	NZ_CP025957	Paenibacillus_polymyxa_strain_HY96-2
PARI001.C.00001.C001_03827	PRIO_RS18925	WP_020431133.1	Bacteria	Firmicutes	Bacilli	NZ_LN831776	Paenibacillus_riograndensis_SBR5
PASA001.C.00001.C001_02855	PSAB_RS14155	WP_025335238.1	Bacteria	Firmicutes	Bacilli	NZ_CP004078	Paenibacillus_sabinae_T27
PASP004.C.00001.C001_04027	P40081_RS19895	WP_039299242.1	Bacteria	Firmicutes	Bacilli	NZ_CP009280	Paenibacillus_sp._FSL_P4-0081
PASP005.C.00001.C001_03346	R50345_RS16665	WP_042128358.1	Bacteria	Firmicutes	Bacilli	NZ_CP009281	Paenibacillus_sp._FSL_R5-0345
PASP006.C.00001.C001_03689	R50912_RS18315	WP_042236912.1	Bacteria	Firmicutes	Bacilli	NZ_CP009282	Paenibacillus_sp._FSL_R5-0912
PASP007.C.00001.C001_03541	R70723_RS17635	WP_039873812.1	Bacteria	Firmicutes	Bacilli	NZ_CP009283	Paenibacillus_sp._FSL_R7-0273
PASP008.C.00001.C001_03344	R70331_RS16680	WP_042177330.1	Bacteria	Firmicutes	Bacilli	NZ_CP009284	Paenibacillus_sp._FSL_R7-0331
PASP009.C.00001.C001_03961	H70357_RS19620	WP_038593011.1	Bacteria	Firmicutes	Bacilli	NZ_CP009241	Paenibacillus_sp._FSL_H7-0357
PASP010.C.00001.C001_03339	H70737_RS16515	WP_042188885.1	Bacteria	Firmicutes	Bacilli	NZ_CP009279	Paenibacillus_sp._FSL_H7-0737
PASP011.C.00001.C001_01446	UB51_RS07100	WP_044876711.1	Bacteria	Firmicutes	Bacilli	NZ_CP010976	Paenibacillus_sp._IHBB_10380
PASP012.C.00001.C001_02529	IJ21_RS12580	WP_062492898.1	Bacteria	Firmicutes	Bacilli	NZ_CP013653	Paenibacillus_sp._32O-W
PASP015.C.00001.C001_04756	hflX	BBD42_RS23785 WP_099520165.1	Bacteria	Firmicutes	Bacilli	NZ_CP016808	Paenibacillus_sp._BIHB4019
PASP020.C.00001.C001_03820	hflX	C0638_RS19110 WP_013371541.1	Bacteria	Firmicutes	Bacilli	NZ_CP025696	Paenibacillus_sp._lzh-N1
PASP021.C.00001.C001_02676	hflX	PJDR2_RS13275 WP_015844214.1	Bacteria	Firmicutes	Bacilli	NC_012914	Paenibacillus_sp._JDR-2
PASP022.C.00001.C001_02374	hflX	GYMC10_RS11795 WP_015734663.1	Bacteria	Firmicutes	Bacilli	NC_013406	Paenibacillus_sp._Y412MC10
PAST001.C.00001.C001_03037	PSTEL_RS15060	WP_052098523.1	Bacteria	Firmicutes	Bacilli	NZ_CP009286	Paenibacillus_stellifer_strain_DSM_14472
PASW001.C.00001.C001_03645	SY83_RS17990	WP_068609040.1	Bacteria	Firmicutes	Bacilli	NZ_CP011388	Paenibacillus_swuensis_strain_DY6
PATE001.C.00001.C001_03958	hflX	HPL003_RS19455 WP_014281446.1	Bacteria	Firmicutes	Bacilli	NC_016641	Paenibacillus_terrae_HPL-003
PATH001.C.00001.C001_02589	hflX	GEOTH_RS12660 WP_013877174.1	Bacteria	Firmicutes	Bacilli	NC_015660	Parageobacillus_thermoglucosidasius_C56-YS93
PATH001.C.00002.C001_01999	hflX	AOT13_RS09720 WP_042383362.1	Bacteria	Firmicutes	Bacilli	NZ_CP012712	Parageobacillus_thermoglucosidasius_strain_DSM_2542
PATH001.C.00003.C001_01997	hflX	BCV53_RS09715 WP_042383362.1	Bacteria	Firmicutes	Bacilli	NZ_CP016622	Parageobacillus_thermoglucosidasius_strain_NCIMB_11955
PATH001.C.00004.C001_01998	hflX	BCV54_RS09980 WP_042383362.1	Bacteria	Firmicutes	Bacilli	NZ_CP016916	Parageobacillus_thermoglucosidasius_strain_TM242
PAXY001.C.00001.C001_04296	BS614_RS21450	WP_074095501.1	Bacteria	Firmicutes	Bacilli	NZ_CP018620	Paenibacillus_xylanexedens_strain_PAMC_22703
PAYO001.C.00001.C001_01755	hflX	AWM70_RS08660 WP_068695530.1	Bacteria	Firmicutes	Bacilli	NZ_CP014167	Paenibacillus_yonginensis_strain_DCY84
SAHA001.C.00001.C001_01218	AAT16_RS06055	WP_046790014.1	Bacteria	Firmicutes	Bacilli	NZ_CP011366	Salinicoccus_halodurans_strain_H3B36
SAJE001.C.00001.C001_01360	AAV35_RS06800	WP_008587753.1	Bacteria	Firmicutes	Bacilli	NZ_CP011361	Salimicrobium_jeotgali_strain_MJ3
STAC002.C.00001.C001_00911	hflX	CKV85_RS04555 WP_095122384.1	Bacteria	Firmicutes	Bacilli	NZ_LT906454	Streptococcus_acidominimus_strain_NCTC11291
STAG001.C.00001.C001_01280	hflX	SAG1212 NP_688221.1	Bacteria	Firmicutes	Bacilli	NC_004116	Streptococcus_agalactiae_2603V/R
STAG001.C.00002.C001_01330	SAK_RS06510	WP_000573349.1	Bacteria	Firmicutes	Bacilli	NC_007432	Streptococcus_agalactiae_A909
STAG001.C.00003.C001_01390	GBS_RS06790	WP_000573351.1	Bacteria	Firmicutes	Bacilli	NC_004368	Streptococcus_agalactiae_NEM316
STAG001.C.00004.C001_01268	A964_RS06180	WP_000573351.1	Bacteria	Firmicutes	Bacilli	NC_018646	Streptococcus_agalactiae_GD201008-001
STAG001.C.00005.C001_01309	BSA_RS06355	WP_000573351.1	Bacteria	Firmicutes	Bacilli	NC_021485	Streptococcus_agalactiae_09mas018883
STAG001.C.00006.C001_01313	MSA_RS06515	WP_016480870.1	Bacteria	Firmicutes	Bacilli	NC_021486	Streptococcus_agalactiae_ILRI005
STAG001.C.00007.C001_01219	GBSCOH1_RS05965	WP_000573351.1	Bacteria	Firmicutes	Bacilli	NZ_HG939456	Streptococcus_agalactiae,_strain_COH1
STAG001.C.00008.C001_01340	EN71_RS06545	WP_000573351.1	Bacteria	Firmicutes	Bacilli	NZ_CP007631	Streptococcus_agalactiae_strain_NGBS061
STAG001.C.00009.C001_01259	EN73_RS06115	WP_000573351.1	Bacteria	Firmicutes	Bacilli	NZ_CP007632	Streptococcus_agalactiae_strain_NGBS572
STAG001.C.00010.C001_01295	W903_RS06325	WP_000573348.1	Bacteria	Firmicutes	Bacilli	NZ_CP006910	Streptococcus_agalactiae_CNCTC_10/84
STAG001.C.00011.C001_01373	DX05_RS06620	WP_000573350.1	Bacteria	Firmicutes	Bacilli	NZ_CP007572	Streptococcus_agalactiae_strain_GBS6
STAG001.C.00012.C001_01363	DK42_RS06595	WP_000573350.1	Bacteria	Firmicutes	Bacilli	NZ_CP007571	Streptococcus_agalactiae_strain_GBS2-NM
STAG001.C.00013.C001_01309	DK41_RS06340	WP_000573350.1	Bacteria	Firmicutes	Bacilli	NZ_CP007570	Streptococcus_agalactiae_strain_GBS1-NY
STAG001.C.00014.C001_01308	RDF_RS06345	WP_000573351.1	Bacteria	Firmicutes	Bacilli	NZ_CP010867	Streptococcus_agalactiae_strain_SS1
STAG001.C.00015.C001_01267	SAHN016_RS06180	WP_000573351.1	Bacteria	Firmicutes	Bacilli	NZ_CP011325	Streptococcus_agalactiae_strain_HN016
STAG001.C.00016.C001_01291	SAH002_RS06215	WP_000573350.1	Bacteria	Firmicutes	Bacilli	NZ_CP011329	Streptococcus_agalactiae_strain_H002
STAG001.C.00017.C001_01201	GBS85147_RS05855	WP_000573351.1	Bacteria	Firmicutes	Bacilli	NZ_CP010319	Streptococcus_agalactiae_strain_GBS85147
STAG001.C.00019.C001_01337	AOY37_RS06480	WP_000573351.1	Bacteria	Firmicutes	Bacilli	NZ_CP013202	Streptococcus_agalactiae_strain_GBS_ST-1
STAG001.C.00020.C001_01285	AMM49_RS06325	WP_000573351.1	Bacteria	Firmicutes	Bacilli	NZ_CP012480	Streptococcus_agalactiae_strain_NGBS128
STAG001.C.00021.C001_01260	hflX	CUGBS08_RS06180 WP_000573350.1	Bacteria	Firmicutes	Bacilli	NZ_CP010874	Streptococcus_agalactiae_strain_CU_GBS_08
STAG001.C.00022.C001_01197	CUGBS98_RS05900	WP_000573350.1	Bacteria	Firmicutes	Bacilli	NZ_CP010875	Streptococcus_agalactiae_strain_CU_GBS_98
STAG001.C.00023.C001_01270	A9256_RS06255	WP_000573350.1	Bacteria	Firmicutes	Bacilli	NZ_CP016391	Streptococcus_agalactiae_strain_FWL1402
STAG001.C.00024.C001_01388	AMR84_RS06735	WP_000573351.1	Bacteria	Firmicutes	Bacilli	NZ_CP012503	Streptococcus_agalactiae_strain_NGBS357
STAG001.C.00025.C001_00558	BBP08_RS02695	WP_000573351.1	Bacteria	Firmicutes	Bacilli	NZ_CP016501	Streptococcus_agalactiae_strain_WC1535
STAG001.C.00026.C001_01280	AV644_RS06440	WP_000573350.1	Bacteria	Firmicutes	Bacilli	NZ_CP013908	Streptococcus_agalactiae_strain_GBS-M002
STAG001.C.00027.C001_01344	B2G84_RS06725	WP_000573350.1	Bacteria	Firmicutes	Bacilli	NZ_CP019979	Streptococcus_agalactiae_strain_Sag158
STAG001.C.00028.C001_01386	B1H24_RS06935	WP_000573351.1	Bacteria	Firmicutes	Bacilli	NZ_CP019978	Streptococcus_agalactiae_strain_Sag37
STAG001.C.00029.C001_01351	hflX	A6J82_RS06760 WP_000573350.1	Bacteria	Firmicutes	Bacilli	NZ_CP020449	Streptococcus_agalactiae_strain_FDAARGOS_254
STAG001.C.00030.C001_01394	hflX	BB161_RS06980 WP_000573351.1	Bacteria	Firmicutes	Bacilli	NZ_CP021862	Streptococcus_agalactiae_strain_CUGBS591
STAG001.C.00034.C001_01441	hflX	BB164_RS07215 WP_000573350.1	Bacteria	Firmicutes	Bacilli	NZ_CP021867	Streptococcus_agalactiae_strain_SG-M25
STAG001.C.00035.C001_01308	hflX	BB159_RS06550 WP_000573350.1	Bacteria	Firmicutes	Bacilli	NZ_CP021868	Streptococcus_agalactiae_strain_SG-M8
STAG001.C.00036.C001_01246	hflX	BB162_RS06240 WP_000573351.1	Bacteria	Firmicutes	Bacilli	NZ_CP021869	Streptococcus_agalactiae_strain_SG-M6
STAG001.C.00037.C001_01242	hflX	BB165_RS06220 WP_000573351.1	Bacteria	Firmicutes	Bacilli	NZ_CP021870	Streptococcus_agalactiae_strain_SG-M4
STAG001.C.00039.C001_01396	hflX	GT95_RS06985 WP_000573351.1	Bacteria	Firmicutes	Bacilli	NZ_CP008813	Streptococcus_agalactiae_strain_C001
STAG001.C.00040.C001_01321	hflX	CHF17_RS06610 WP_000573351.1	Bacteria	Firmicutes	Bacilli	NZ_CP022537	Streptococcus_agalactiae_strain_874391
STAG001.C.00041.C001_01225	hflX	CWQ22_RS06135 WP_000573350.1	Bacteria	Firmicutes	Bacilli	NZ_CP025027	Streptococcus_agalactiae_strain_SGEHI2015-107
STAG001.C.00043.C001_01278	hflX	CWQ20_RS06400 WP_000573350.1	Bacteria	Firmicutes	Bacilli	NZ_CP025029	Streptococcus_agalactiae_strain_SGEHI2015-25
STAG001.C.00044.C001_01225	hflX	CWQ23_RS06135 WP_000573350.1	Bacteria	Firmicutes	Bacilli	NZ_CP025026	Streptococcus_agalactiae_strain_SGEHI2015-113
STAG001.C.00045.C001_01155	hflX	SaSA79_RS05780 WP_000573345.1	Bacteria	Firmicutes	Bacilli	NZ_CP019809	Streptococcus_agalactiae_strain_SA79
STAG001.C.00046.C001_01408	BJR96_RS06895	WP_000573351.1	Bacteria	Firmicutes	Bacilli	NZ_LT545678	Streptococcus_agalactiae_isolate_SA111
STAG001.C.00047.C001_01331	BQ8897_RS06660	WP_000573351.1	Bacteria	Firmicutes	Bacilli	NZ_LT714196	Streptococcus_agalactiae_isolate_BM110
STAG002.C.00001.C001_00513	EP23_RS02565	WP_060550950.1	Bacteria	Firmicutes	Bacilli	NZ_CP009623	Staphylococcus_agnetis_strain_908
STAN001.C.00001.C001_01195	SAIN_RS05950	WP_021001828.1	Bacteria	Firmicutes	Bacilli	NC_022244	Streptococcus_anginosus_C1051
STAN001.C.00002.C001_00845	SANR_RS04180	WP_003037930.1	Bacteria	Firmicutes	Bacilli	NC_022239	Streptococcus_anginosus_C238
STAN001.C.00003.C001_01368	ANG_RS06780	WP_038677288.1	Bacteria	Firmicutes	Bacilli	NZ_AP013072	Streptococcus_anginosus_subsp._whileyi_MAS624_DNA
STAN001.C.00004.C001_00861	DK43_RS04225	WP_003029250.1	Bacteria	Firmicutes	Bacilli	NZ_CP007573	Streptococcus_anginosus_strain_SA1
STAN001.C.00005.C001_01169	SanJ4211_RS05800	WP_003024084.1	Bacteria	Firmicutes	Bacilli	NZ_CP012805	Streptococcus_anginosus_strain_J4211
STAR001.C.00001.C001_01210	hflX	SAMSHR1132_RS06005 WP_000068611.1	Bacteria	Firmicutes	Bacilli	NC_016941	Staphylococcus_argenteus_MSHR1132
STAR001.C.00002.C001_01269	hflX	CKO49_RS06350 WP_031786966.1	Bacteria	Firmicutes	Bacilli	NZ_CP025023	Staphylococcus_argenteus_strain_XNO106
STAU001.C.00001.C001_01293	SAB_RS06265	WP_000068624.1	Bacteria	Firmicutes	Bacilli	NC_007622	Staphylococcus_aureus_RF122
STAU001.C.00002.C001_01409	hflX	SAPIG_RS06785 WP_000068615.1	Bacteria	Firmicutes	Bacilli	NC_017333	Staphylococcus_aureus_subsp._aureus_ST398
STAU001.C.00003.C001_01304	SA_RS06475	WP_000068617.1	Bacteria	Firmicutes	Bacilli	NC_002745	Staphylococcus_aureus_subsp._aureus_N315_DNA
STAU001.C.00004.C001_01417	SAV_RS07020	WP_000068617.1	Bacteria	Firmicutes	Bacilli	NC_002758	Staphylococcus_aureus_subsp._aureus_Mu50_DNA
STAU001.C.00005.C001_01418	SAHV_RS06885	WP_000068617.1	Bacteria	Firmicutes	Bacilli	NC_009782	Staphylococcus_aureus_subsp._aureus_Mu3_DNA
STAU001.C.00006.C001_01403	NWMN_RS06825	WP_000068630.1	Bacteria	Firmicutes	Bacilli	NC_009641	Staphylococcus_aureus_subsp._aureus_str._Newman_DNA
STAU001.C.00007.C001_01317	MW_RS06370	WP_000068628.1	Bacteria	Firmicutes	Bacilli	NC_003923	Staphylococcus_aureus_subsp._aureus_MW2_DNA
STAU001.C.00008.C001_01343	SAR_RS06550	WP_000068621.1	Bacteria	Firmicutes	Bacilli	NC_002952	Staphylococcus_aureus_subsp._aureus_strain_MRSA252
STAU001.C.00009.C001_01356	SAS_RS06570	WP_000068628.1	Bacteria	Firmicutes	Bacilli	NC_002953	Staphylococcus_aureus_strain_MSSA476
STAU001.C.00010.C001_01385	SACOL_RS06755	WP_000068617.1	Bacteria	Firmicutes	Bacilli	NC_002951	Staphylococcus_aureus_subsp._aureus_COL
STAU001.C.00011.C001_01195	SAOUHSC_01283	YP_499815.1	Bacteria	Firmicutes	Bacilli	NC_007795	Staphylococcus_aureus_subsp._aureus_NCTC_8325
STAU001.C.00012.C001_01339	SAUSA300_RS06470	WP_000068617.1	Bacteria	Firmicutes	Bacilli	NC_007793	Staphylococcus_aureus_subsp._aureus_USA300_FPR3757
STAU001.C.00013.C001_01496	SAURJH9_RS07250	WP_000068603.1	Bacteria	Firmicutes	Bacilli	NC_009487	Staphylococcus_aureus_subsp._aureus_JH9
STAU001.C.00014.C001_01363	USA300HOU_RS06575	WP_000068617.1	Bacteria	Firmicutes	Bacilli	NC_010079	Staphylococcus_aureus_subsp._aureus_USA300_TCH1516
STAU001.C.00015.C001_01496	SAURJH1_RS07255	WP_000068617.1	Bacteria	Firmicutes	Bacilli	NC_009632	Staphylococcus_aureus_subsp._aureus_JH1
STAU001.C.00016.C001_01352	SAAV_RS06590	WP_000068617.1	Bacteria	Firmicutes	Bacilli	NC_013450	Staphylococcus_aureus_subsp._aureus_ED98
STAU001.C.00017.C001_01364	SA2981_RS06650	WP_000068608.1	Bacteria	Firmicutes	Bacilli	NC_017340	Staphylococcus_aureus_04-02981
STAU001.C.00018.C001_01437	SATW20_RS06965	WP_000068617.1	Bacteria	Firmicutes	Bacilli	NC_017331	Staphylococcus_aureus_subsp._aureus_TW20
STAU001.C.00019.C001_01269	SAA6159_RS06175	WP_000068610.1	Bacteria	Firmicutes	Bacilli	NC_017338	Staphylococcus_aureus_subsp._aureus_JKD6159
STAU001.C.00020.C001_01378	SAA6008_RS06650	WP_000068617.1	Bacteria	Firmicutes	Bacilli	NC_017341	Staphylococcus_aureus_subsp._aureus_str._JKD6008
STAU001.C.00021.C001_02089	HMPREF0772_RS10230	WP_000068622.1	Bacteria	Firmicutes	Bacilli	NC_017342	Staphylococcus_aureus_subsp._aureus_TCH60
STAU001.C.00022.C001_01209	SAAG_RS05900	WP_000068622.1	Bacteria	Firmicutes	Bacilli	NC_022113	Staphylococcus_aureus_subsp._aureus_55/2053
STAU001.C.00023.C001_01336	hflX	SAO46_RS06685 WP_000068613.1	Bacteria	Firmicutes	Bacilli	NZ_CP025395	Staphylococcus_aureus_O46
STAU001.C.00024.C001_01382	SAT0131_RS06685	WP_000068617.1	Bacteria	Firmicutes	Bacilli	NC_017347	Staphylococcus_aureus_subsp._aureus_T0131
STAU001.C.00025.C001_01389	SAOV_RS06780	WP_000068612.1	Bacteria	Firmicutes	Bacilli	NC_017337	Staphylococcus_aureus_subsp._aureus_ED133
STAU001.C.00026.C001_01311	M013TW_RS06375	WP_000068613.1	Bacteria	Firmicutes	Bacilli	NC_016928	Staphylococcus_aureus_subsp._aureus_M013
STAU001.C.00027.C001_01348	SARLGA251_RS06545	WP_000068613.1	Bacteria	Firmicutes	Bacilli	NC_017349	Staphylococcus_aureus_subsp._aureus_LGA251
STAU001.C.00028.C001_01355	MS7_RS06730	WP_000068617.1	Bacteria	Firmicutes	Bacilli	NC_017351	Staphylococcus_aureus_subsp._aureus_11819-97
STAU001.C.00029.C001_01262	SAVC_RS06120	WP_000068617.1	Bacteria	Firmicutes	Bacilli	NC_016912	Staphylococcus_aureus_subsp._aureus_VC40
STAU001.C.00030.C001_01264	hflX	ECTR2_RS06135 WP_000068617.1	Bacteria	Firmicutes	Bacilli	NC_017343	Staphylococcus_aureus_subsp._aureus_ECT-R_2
STAU001.C.00031.C001_01256	SAEMRSA15_RS06125	WP_000068604.1	Bacteria	Firmicutes	Bacilli	NC_017763	Staphylococcus_aureus_subsp._aureus_HO_5096_0412
STAU001.C.00032.C001_01383	C248_RS06635	WP_000068615.1	Bacteria	Firmicutes	Bacilli	NC_018608	Staphylococcus_aureus_08BA02176
STAU001.C.00033.C001_01278	SAI4T8_RS06245	WP_000068617.1	Bacteria	Firmicutes	Bacilli	NC_020533	Staphylococcus_aureus_subsp._aureus_ST228_16035.
STAU001.C.00034.C001_01279	SAI5S5_RS06245	WP_000068617.1	Bacteria	Firmicutes	Bacilli	NC_020566	Staphylococcus_aureus_subsp._aureus_ST228_16125.
STAU001.C.00035.C001_01279	SAI8T7_RS06250	WP_000068617.1	Bacteria	Firmicutes	Bacilli	NC_020568	Staphylococcus_aureus_subsp._aureus_ST228_18583.
STAU001.C.00036.C001_01298	CA347_RS06290	WP_000068615.1	Bacteria	Firmicutes	Bacilli	NC_021554	Staphylococcus_aureus_CA-347
STAU001.C.00037.C001_01485	SABB_RS07165	WP_020444696.1	Bacteria	Firmicutes	Bacilli	NC_021670	Staphylococcus_aureus_Bmb9393
STAU001.C.00038.C001_00235	Tgr_RS01170	WP_000068606.1	Bacteria	Firmicutes	Bacilli	NZ_CP012409	Staphylococcus_aureus_subsp._aureus_Tager_104
STAU001.C.00039.C001_01273	RSAU_RS06255	WP_020977210.1	Bacteria	Firmicutes	Bacilli	NC_022222	Staphylococcus_aureus_subsp._aureus_6850
STAU001.C.00040.C001_01279	hflX	SAKOR_RS06230 WP_000068614.1	Bacteria	Firmicutes	Bacilli	NC_022226	Staphylococcus_aureus_subsp._aureus_CN1
STAU001.C.00041.C001_01313	SA957_RS06365	WP_000068613.1	Bacteria	Firmicutes	Bacilli	NC_022442	Staphylococcus_aureus_subsp._aureus_SA957
STAU001.C.00042.C001_01296	SA40_RS06285	WP_000068613.1	Bacteria	Firmicutes	Bacilli	NC_022443	Staphylococcus_aureus_subsp._aureus_SA40
STAU001.C.00043.C001_01428	SAZ172_RS06935	WP_000068617.1	Bacteria	Firmicutes	Bacilli	NC_022604	Staphylococcus_aureus_subsp._aureus_Z172
STAU001.C.00044.C001_01365	AZ30_RS06595	WP_000068617.1	Bacteria	Firmicutes	Bacilli	NZ_CP007176	Staphylococcus_aureus_USA300-ISMMS1
STAU001.C.00045.C001_02711	CH52_RS13205	WP_000068617.1	Bacteria	Firmicutes	Bacilli	NZ_CP007454	Staphylococcus_aureus_strain_502A
STAU001.C.00046.C001_01385	hflX	X998_RS06770 WP_000068617.1	Bacteria	Firmicutes	Bacilli	NZ_CP007539	Staphylococcus_aureus_strain_NRS_100
STAU001.C.00047.C001_01273	ER16_RS06200	WP_000068604.1	Bacteria	Firmicutes	Bacilli	NZ_CP007659	Staphylococcus_aureus_subsp._aureus_strain_H-EMRSA-15
STAU001.C.00048.C001_01363	EX97_RS06575	WP_000068617.1	Bacteria	Firmicutes	Bacilli	NZ_CP007690	Staphylococcus_aureus_strain_UA-S391_USA300
STAU001.C.00049.C001_01301	SA268_RS06315	WP_000068613.1	Bacteria	Firmicutes	Bacilli	NZ_CP006630	Staphylococcus_aureus_subsp._aureus_SA268
STAU001.C.00050.C001_01444	CH51_RS07000	WP_000068617.1	Bacteria	Firmicutes	Bacilli	NZ_CP007499	Staphylococcus_aureus_strain_2395_USA500
STAU001.C.00051.C001_01279	KQ76_RS06225	WP_000068622.1	Bacteria	Firmicutes	Bacilli	NZ_CP009361	Staphylococcus_aureus_subsp._aureus_strain_ATCC_25923
STAU001.C.00052.C001_01268	SAGV69_RS06170	WP_020444696.1	Bacteria	Firmicutes	Bacilli	NZ_CP009681	Staphylococcus_aureus_subsp._aureus_strain_Gv69
STAU001.C.00053.C001_01312	FORC1_RS06395	WP_000068622.1	Bacteria	Firmicutes	Bacilli	NZ_CP009554	Staphylococcus_aureus_subsp._aureus_strain_FORC_001
STAU001.C.00054.C001_01339	RM29_RS06055	WP_000068617.1	Bacteria	Firmicutes	Bacilli	NZ_CP010295	Staphylococcus_aureus_strain_29b_MRSA
STAU001.C.00055.C001_01339	RM30_RS06055	WP_000068617.1	Bacteria	Firmicutes	Bacilli	NZ_CP010296	Staphylococcus_aureus_strain_31b_MRSA
STAU001.C.00056.C001_01339	QT38_RS06055	WP_000068617.1	Bacteria	Firmicutes	Bacilli	NZ_CP010297	Staphylococcus_aureus_strain_33b
STAU001.C.00057.C001_01339	RM31_RS06060	WP_000068617.1	Bacteria	Firmicutes	Bacilli	NZ_CP010298	Staphylococcus_aureus_strain_26b_MRSA
STAU001.C.00058.C001_01339	RM27_RS06055	WP_000068617.1	Bacteria	Firmicutes	Bacilli	NZ_CP010299	Staphylococcus_aureus_strain_25b_MRSA
STAU001.C.00059.C001_01339	RM28_RS06055	WP_000068617.1	Bacteria	Firmicutes	Bacilli	NZ_CP010300	Staphylococcus_aureus_strain_27b_MRSA
STAU001.C.00060.C001_01385	RU53_RS06715	WP_000068617.1	Bacteria	Firmicutes	Bacilli	NZ_CP010526	Staphylococcus_aureus_subsp._aureus_ST772-MRSA-V_strain_DAR4145
STAU001.C.00061.C001_01116	SRS_RS05445	WP_000068622.1	Bacteria	Firmicutes	Bacilli	NZ_LN626917	Staphylococcus_aureus_genome_assembly_Staphylococcus_aureus_ILRI_Eymole1/1, _:_I.
STAU001.C.00062.C001_01278	SAI1T1_RS06245	WP_000068617.1	Bacteria	Firmicutes	Bacilli	NC_020529	Staphylococcus_aureus_subsp._aureus_ST228_10388.
STAU001.C.00063.C001_01278	SAI2T2_RS06245	WP_000068617.1	Bacteria	Firmicutes	Bacilli	NC_020564	Staphylococcus_aureus_subsp._aureus_ST228_10497.
STAU001.C.00064.C001_01278	SAI3T3_RS06245	WP_000068617.1	Bacteria	Firmicutes	Bacilli	NC_020532	Staphylococcus_aureus_subsp._aureus_ST228_15532.
STAU001.C.00065.C001_01278	SAI6T6_RS06245	WP_000068617.1	Bacteria	Firmicutes	Bacilli	NC_020536	Staphylococcus_aureus_subsp._aureus_ST228_18341.
STAU001.C.00066.C001_01279	SAI7S6_RS06245	WP_000068617.1	Bacteria	Firmicutes	Bacilli	NC_020537	Staphylococcus_aureus_subsp._aureus_ST228_18412.
STAU001.C.00067.C001_01288	FCFHV36_RS06235	WP_000068617.1	Bacteria	Firmicutes	Bacilli	NZ_CP011147	Staphylococcus_aureus_strain_FCFHV36
STAU001.C.00068.C001_02286	hflX	RK63_RS11435 WP_000068617.1	Bacteria	Firmicutes	Bacilli	NZ_CP026076	Staphylococcus_aureus_strain_TCH_959
STAU001.C.00069.C001_00794	hflX	RK70_RS03970 WP_000068617.1	Bacteria	Firmicutes	Bacilli	NZ_CP026080	Staphylococcus_aureus_strain_NRS137
STAU001.C.00070.C001_02259	hflX	RK72_RS11300 WP_000068617.1	Bacteria	Firmicutes	Bacilli	NZ_CP026063	Staphylococcus_aureus_strain_NRS149
STAU001.C.00071.C001_00174	hflX	RK77_RS00875 WP_001670326.1	Bacteria	Firmicutes	Bacilli	NZ_CP026064	Staphylococcus_aureus_strain_NRS271
STAU001.C.00072.C001_01800	hflX	RK79_RS09010 WP_047213405.1	Bacteria	Firmicutes	Bacilli	NZ_CP026067	Staphylococcus_aureus_strain_NRS153
STAU001.C.00073.C001_02646	hflX	RK85_RS13240 WP_000068617.1	Bacteria	Firmicutes	Bacilli	NZ_CP026070	Staphylococcus_aureus_strain_NRS133
STAU001.C.00074.C001_00979	hflX	RK88_RS04900 WP_000068622.1	Bacteria	Firmicutes	Bacilli	NZ_CP026071	Staphylococcus_aureus_strain_NRS143
STAU001.C.00075.C001_02032	hflX	RK65_RS10170 WP_000068617.1	Bacteria	Firmicutes	Bacilli	NZ_CP026077	Staphylococcus_aureus_strain_NRS107
STAU001.C.00076.C001_02474	hflX	RK67_RS12375 WP_000068617.1	Bacteria	Firmicutes	Bacilli	NZ_CP026079	Staphylococcus_aureus_strain_NRS70
STAU001.C.00077.C001_01897	hflX	RK78_RS09495 WP_000068622.1	Bacteria	Firmicutes	Bacilli	NZ_CP026066	Staphylococcus_aureus_strain_NRS484
STAU001.C.00078.C001_00756	hflX	RK82_RS03785 WP_000068617.1	Bacteria	Firmicutes	Bacilli	NZ_CP026068	Staphylococcus_aureus_strain_NRS146
STAU001.C.00079.C001_02250	hflX	RK83_RS11260 WP_000068617.1	Bacteria	Firmicutes	Bacilli	NZ_CP026069	Staphylococcus_aureus_strain_NRS1
STAU001.C.00080.C001_00244	hflX	RK93_RS01225 WP_000068617.1	Bacteria	Firmicutes	Bacilli	NZ_CP026072	Staphylococcus_aureus_strain_NRS120
STAU001.C.00081.C001_00893	hflX	RL00_RS04470 WP_000068628.1	Bacteria	Firmicutes	Bacilli	NZ_CP026073	Staphylococcus_aureus_strain_Mw2
STAU001.C.00082.C001_02815	hflX	RL05_RS14085 WP_000068617.1	Bacteria	Firmicutes	Bacilli	NZ_CP026074	Staphylococcus_aureus_strain_HPV107
STAU001.C.00083.C001_01340	EP54_RS06490	WP_000068617.1	Bacteria	Firmicutes	Bacilli	NZ_CP007670	Staphylococcus_aureus_strain_M121
STAU001.C.00084.C001_01322	EQ90_RS06385	WP_000068617.1	Bacteria	Firmicutes	Bacilli	NZ_CP007674	Staphylococcus_aureus_strain_CA15
STAU001.C.00085.C001_01249	AA961_RS06055	WP_000068625.1	Bacteria	Firmicutes	Bacilli	NZ_CP011528	Staphylococcus_aureus_strain_RKI4
STAU001.C.00086.C001_01341	AA076_RS06515	WP_002871136.1	Bacteria	Firmicutes	Bacilli	NZ_CP011526	Staphylococcus_aureus_subsp._aureus_DSM_20231
STAU001.C.00087.C001_01324	EQ80_RS06405	WP_000068617.1	Bacteria	Firmicutes	Bacilli	NZ_CP007672	Staphylococcus_aureus_strain_CA12
STAU001.C.00088.C001_01326	ER12_RS06410	WP_000068617.1	Bacteria	Firmicutes	Bacilli	NZ_CP007676	Staphylococcus_aureus_strain_HUV05
STAU001.C.00089.C001_01334	EP20_RS06450	WP_000068617.1	Bacteria	Firmicutes	Bacilli	NZ_CP007657	Staphylococcus_aureus_strain_V2200
STAU001.C.00090.C001_00597	hflX	AC807_RS03150 WP_000068617.1	Bacteria	Firmicutes	Bacilli	NZ_CP012119	Staphylococcus_aureus_subsp._aureus_strain_USA300_2014.C01
STAU001.C.00091.C001_01335	B4373_RS06680	WP_000068617.1	Bacteria	Firmicutes	Bacilli	NZ_CP012593	Staphylococcus_aureus_strain_HOU1444-VR
STAU001.C.00092.C001_01328	RT87_RS06465	WP_000068617.1	Bacteria	Firmicutes	Bacilli	NZ_CP010890	Staphylococcus_aureus_strain_SA564
STAU001.C.00093.C001_01283	RT44_RS06245	WP_000068617.1	Bacteria	Firmicutes	Bacilli	NZ_CP010402	Staphylococcus_aureus_subsp._aureus_strain_GR2
STAU001.C.00094.C001_01443	AOZ05_RS07220	WP_000068625.1	Bacteria	Firmicutes	Bacilli	NZ_CP019945	Staphylococcus_aureus_strain_BA01611
STAU001.C.00095.C001_02787	ACH32_RS13495	WP_000068620.1	Bacteria	Firmicutes	Bacilli	NZ_CP012756	Staphylococcus_aureus_subsp._aureus_strain_JS395
STAU001.C.00096.C001_00745	ASU36_RS03645	WP_031927515.1	Bacteria	Firmicutes	Bacilli	NZ_CP013137	Staphylococcus_aureus_strain_XQ
STAU001.C.00097.C001_01311	NI36_RS06355	WP_000068613.1	Bacteria	Firmicutes	Bacilli	NZ_CP009828	Staphylococcus_aureus_strain_MS4
STAU001.C.00098.C001_01287	AT694_RS06275	WP_000068617.1	Bacteria	Firmicutes	Bacilli	NZ_LN831036	Staphylococcus_aureus_genome_assembly_NCTC13435
STAU001.C.00099.C001_01317	AUC48_RS06335	WP_000068615.1	Bacteria	Firmicutes	Bacilli	NZ_CP013616	Staphylococcus_aureus_strain_RIVM1295
STAU001.C.00100.C001_01353	AUC49_RS06485	WP_000068615.1	Bacteria	Firmicutes	Bacilli	NZ_CP013619	Staphylococcus_aureus_strain_RIVM1607
STAU001.C.00101.C001_01382	AUC50_RS06635	WP_000068615.1	Bacteria	Firmicutes	Bacilli	NZ_CP013621	Staphylococcus_aureus_strain_RIVM3897
STAU001.C.00102.C001_01449	SAGV51_RS07035	WP_020444696.1	Bacteria	Firmicutes	Bacilli	NZ_CP012015	Staphylococcus_aureus_subsp._aureus_strain_Gv51
STAU001.C.00103.C001_01454	SABE62_RS07040	WP_020444696.1	Bacteria	Firmicutes	Bacilli	NZ_CP012013	Staphylococcus_aureus_subsp._aureus_strain_Be62
STAU001.C.00104.C001_01454	SAGV88_RS07055	WP_020444696.1	Bacteria	Firmicutes	Bacilli	NZ_CP012018	Staphylococcus_aureus_subsp._aureus_strain_Gv88
STAU001.C.00105.C001_01529	SAHC1340_RS07395	WP_020444696.1	Bacteria	Firmicutes	Bacilli	NZ_CP012011	Staphylococcus_aureus_subsp._aureus_strain_HC1340
STAU001.C.00106.C001_01458	SAHC1335_RS07065	WP_020444696.1	Bacteria	Firmicutes	Bacilli	NZ_CP012012	Staphylococcus_aureus_subsp._aureus_strain_HC1335
STAU001.C.00107.C001_01291	SAFDA_RS06265	WP_000068617.1	Bacteria	Firmicutes	Bacilli	NZ_AP014942	Staphylococcus_aureus_DNA,_complete_genome,_strain:_FDA209P.
STAU001.C.00108.C001_01361	SAMI_RS06625	WP_000068617.1	Bacteria	Firmicutes	Bacilli	NZ_AP017320	Staphylococcus_aureus_DNA,_complete_genome,_strain:_MI.
STAU001.C.00109.C001_01291	AXW71_RS06255	WP_000068614.1	Bacteria	Firmicutes	Bacilli	NZ_AP014652	Staphylococcus_aureus_subsp._aureus_TMUS2126.
STAU001.C.00110.C001_01291	SAJPND4_RS06250	WP_000068614.1	Bacteria	Firmicutes	Bacilli	NZ_AP014653	Staphylococcus_aureus_subsp._aureus_TMUS2134.
STAU001.C.00111.C001_00541	hflX	AL519_RS02935 WP_000068617.1	Bacteria	Firmicutes	Bacilli	NZ_CP014064	Staphylococcus_aureus_strain_FDAARGOS_159
STAU001.C.00112.C001_00533	hflX	FORC12_RS02620 WP_000068614.1	Bacteria	Firmicutes	Bacilli	NZ_CP010998	Staphylococcus_aureus_strain_FORC_012
STAU001.C.00113.C001_00361	AS858_RS02545	WP_000068617.1	Bacteria	Firmicutes	Bacilli	NZ_CP013231	Staphylococcus_aureus_strain_UTSW_MRSA_55
STAU001.C.00114.C001_01241	CKU_RS06020	WP_000068615.1	Bacteria	Firmicutes	Bacilli	NZ_CP014791	Staphylococcus_aureus_strain_MCRF184
STAU001.C.00115.C001_01254	SAST40_RS06095	WP_000068614.1	Bacteria	Firmicutes	Bacilli	NZ_CP012979	Staphylococcus_aureus_strain_ST20130940
STAU001.C.00116.C001_01252	SAST41_RS06115	WP_000068614.1	Bacteria	Firmicutes	Bacilli	NZ_CP012978	Staphylococcus_aureus_strain_ST20130941
STAU001.C.00117.C001_01268	SAST42_RS06155	WP_000068615.1	Bacteria	Firmicutes	Bacilli	NZ_CP012976	Staphylococcus_aureus_strain_ST20130942
STAU001.C.00118.C001_01268	SAST43_RS06155	WP_000068615.1	Bacteria	Firmicutes	Bacilli	NZ_CP012974	Staphylococcus_aureus_strain_ST20130943
STAU001.C.00119.C001_01325	SAST38_RS06450	WP_000068614.1	Bacteria	Firmicutes	Bacilli	NZ_CP012972	Staphylococcus_aureus_strain_ST20130938
STAU001.C.00120.C001_01323	SAST39_RS06455	WP_000068614.1	Bacteria	Firmicutes	Bacilli	NZ_CP012970	Staphylococcus_aureus_strain_ST20130939
STAU001.C.00121.C001_01993	A5J11_RS09690	WP_000068617.1	Bacteria	Firmicutes	Bacilli	NZ_CP015173	Staphylococcus_aureus_strain_RIVM6519
STAU001.C.00122.C001_01315	AB179_RS06405	WP_000068617.1	Bacteria	Firmicutes	Bacilli	NZ_CP011685	Staphylococcus_aureus_strain_ZJ5499
STAU001.C.00123.C001_01422	ASL16_RS06900	WP_000068617.1	Bacteria	Firmicutes	Bacilli	NZ_CP013953	Staphylococcus_aureus_strain_NCCP14558
STAU001.C.00124.C001_01425	ASL15_RS06910	WP_000068617.1	Bacteria	Firmicutes	Bacilli	NZ_CP013955	Staphylococcus_aureus_strain_NCCP14562
STAU001.C.00125.C001_01438	ASL17_RS06985	WP_000068617.1	Bacteria	Firmicutes	Bacilli	NZ_CP013957	Staphylococcus_aureus_strain_V521
STAU001.C.00126.C001_00933	A7P66_RS04560	WP_000068614.1	Bacteria	Firmicutes	Bacilli	NZ_CP015645	Staphylococcus_aureus_strain_08-02119
STAU001.C.00127.C001_01406	A7327_RS06860	WP_064626786.1	Bacteria	Firmicutes	Bacilli	NZ_CP015646	Staphylococcus_aureus_strain_08-02300
STAU001.C.00128.C001_00112	hflX	A7U44_RS00560 WP_000068614.1	Bacteria	Firmicutes	Bacilli	NZ_CP016856	Staphylococcus_aureus_subsp._aureus_strain_2148.N
STAU001.C.00129.C001_00059	hflX	A7U52_RS00625 WP_000068617.1	Bacteria	Firmicutes	Bacilli	NZ_CP016861	Staphylococcus_aureus_subsp._aureus_strain_1969.N
STAU001.C.00130.C001_01740	hflX	A7Q05_RS08865 WP_000068617.1	Bacteria	Firmicutes	Bacilli	NZ_CP016863	Staphylococcus_aureus_subsp._aureus_strain_1625.CO1
STAU001.C.00131.C001_00794	hflX	A7U45_RS03970 WP_000068617.1	Bacteria	Firmicutes	Bacilli	NZ_CP017094	Staphylococcus_aureus_subsp._aureus_strain_2148.C01
STAU001.C.00132.C001_01455	FORC27_RS07075	WP_000068617.1	Bacteria	Firmicutes	Bacilli	NZ_CP012692	Staphylococcus_aureus_strain_FORC_027
STAU001.C.00133.C001_00059	hflX	A7U46_RS00295 WP_000068617.1	Bacteria	Firmicutes	Bacilli	NZ_CP025495	Staphylococcus_aureus_subsp._aureus_strain_3020.CO1
STAU001.C.00134.C001_01295	FORC26_RS06535	WP_000068628.1	Bacteria	Firmicutes	Bacilli	NZ_CP013132	Staphylococcus_aureus_strain_FORC_026
STAU001.C.00135.C001_01301	SA40TW_RS06565	WP_000068613.1	Bacteria	Firmicutes	Bacilli	NZ_CP013182	Staphylococcus_aureus_strain_SA40TW
STAU001.C.00136.C001_01320	AS852_RS06615	WP_000068615.1	Bacteria	Firmicutes	Bacilli	NZ_CP013218	Staphylococcus_aureus_subsp._aureus_strain_LA-MRSA_ST398_isolate_E154
STAU001.C.00137.C001_01254	BSR30_RS06265	WP_000068617.1	Bacteria	Firmicutes	Bacilli	NZ_CP018205	Staphylococcus_aureus_subsp._aureus_strain_HG001
STAU001.C.00138.C001_01331	BRL61_RS06680	WP_000068622.1	Bacteria	Firmicutes	Bacilli	NZ_CP019117	Staphylococcus_aureus_strain_SJTUF_J27
STAU001.C.00139.C001_01352	LG33_RS06760	WP_000068617.1	Bacteria	Firmicutes	Bacilli	NZ_CP009423	Staphylococcus_aureus_subsp._aureus_strain_USA300_SUR1
STAU001.C.00140.C001_01399	BSG38_RS07060	WP_000068617.1	Bacteria	Firmicutes	Bacilli	NZ_CP018766	Staphylococcus_aureus_strain_UCI62
STAU001.C.00141.C001_01378	BSG37_RS06890	WP_000068617.1	Bacteria	Firmicutes	Bacilli	NZ_CP018768	Staphylococcus_aureus_subsp._aureus_strain_UCI_28
STAU001.C.00142.C001_00814	BZP34_RS04045	WP_000068631.1	Bacteria	Firmicutes	Bacilli	NZ_CP019563	Staphylococcus_aureus_strain_SR434
STAU001.C.00143.C001_01429	AYM22_RS07150	WP_000068617.1	Bacteria	Firmicutes	Bacilli	NZ_CP014392	Staphylococcus_aureus_strain_USA300-SUR9
STAU001.C.00144.C001_01429	AYM23_RS07150	WP_000068617.1	Bacteria	Firmicutes	Bacilli	NZ_CP014397	Staphylococcus_aureus_strain_USA300-SUR10
STAU001.C.00145.C001_01429	AYM24_RS07150	WP_000068617.1	Bacteria	Firmicutes	Bacilli	NZ_CP014402	Staphylococcus_aureus_strain_USA300-SUR11
STAU001.C.00146.C001_01363	AYM25_RS06820	WP_000068617.1	Bacteria	Firmicutes	Bacilli	NZ_CP014407	Staphylococcus_aureus_strain_USA300-SUR12
STAU001.C.00147.C001_01426	AYM26_RS07135	WP_000068617.1	Bacteria	Firmicutes	Bacilli	NZ_CP014409	Staphylococcus_aureus_strain_USA300-SUR13
STAU001.C.00148.C001_01430	AYM27_RS07155	WP_000068617.1	Bacteria	Firmicutes	Bacilli	NZ_CP014412	Staphylococcus_aureus_strain_USA300-SUR14
STAU001.C.00149.C001_01430	AYM28_RS07155	WP_000068617.1	Bacteria	Firmicutes	Bacilli	NZ_CP014415	Staphylococcus_aureus_strain_USA300-SUR15
STAU001.C.00150.C001_01430	AYM29_RS07155	WP_000068617.1	Bacteria	Firmicutes	Bacilli	NZ_CP014420	Staphylococcus_aureus_strain_USA300-SUR16
STAU001.C.00151.C001_01431	AYM30_RS07160	WP_000068617.1	Bacteria	Firmicutes	Bacilli	NZ_CP014423	Staphylococcus_aureus_strain_USA300-SUR17
STAU001.C.00152.C001_01430	AYM31_RS07155	WP_000068617.1	Bacteria	Firmicutes	Bacilli	NZ_CP014426	Staphylococcus_aureus_strain_USA300-SUR18.
STAU001.C.00153.C001_01430	AYM32_RS07155	WP_000068617.1	Bacteria	Firmicutes	Bacilli	NZ_CP014429	Staphylococcus_aureus_strain_USA300-SUR19
STAU001.C.00154.C001_01423	AYM33_RS07120	WP_000068617.1	Bacteria	Firmicutes	Bacilli	NZ_CP014432	Staphylococcus_aureus_strain_USA300-SUR20
STAU001.C.00155.C001_01426	AYM34_RS07135	WP_000068617.1	Bacteria	Firmicutes	Bacilli	NZ_CP014435	Staphylococcus_aureus_strain_USA300-SUR21
STAU001.C.00156.C001_01423	AYM35_RS07120	WP_000068617.1	Bacteria	Firmicutes	Bacilli	NZ_CP014438	Staphylococcus_aureus_strain_USA300-SUR22
STAU001.C.00157.C001_01423	AYM36_RS07120	WP_000068617.1	Bacteria	Firmicutes	Bacilli	NZ_CP014441	Staphylococcus_aureus_strain_USA300-SUR23
STAU001.C.00158.C001_01430	AYM37_RS07155	WP_000068617.1	Bacteria	Firmicutes	Bacilli	NZ_CP014444	Staphylococcus_aureus_strain_USA300-SUR24
STAU001.C.00159.C001_01332	B4603_RS06665	WP_000068615.1	Bacteria	Firmicutes	Bacilli	NZ_CP020019	Staphylococcus_aureus_strain_08S00974
STAU001.C.00160.C001_01292	B4602_RS06465	WP_000068617.1	Bacteria	Firmicutes	Bacilli	NZ_CP020020	Staphylococcus_aureus_subsp._aureus_strain_ATCC_6538
STAU001.C.00161.C001_01355	hflX	B7H15_RS06805 WP_000068617.1	Bacteria	Firmicutes	Bacilli	NZ_CP020619	Staphylococcus_aureus_strain_JE2
STAU001.C.00162.C001_01366	BJN19_RS06835	WP_000068617.1	Bacteria	Firmicutes	Bacilli	NZ_CP019590	Staphylococcus_aureus_strain_C2406
STAU001.C.00163.C001_01246	BXP64_RS06235	WP_000068615.1	Bacteria	Firmicutes	Bacilli	NZ_CP019591	Staphylococcus_aureus_strain_293G
STAU001.C.00164.C001_01300	BZJ79_RS06505	WP_084578687.1	Bacteria	Firmicutes	Bacilli	NZ_CP019592	Staphylococcus_aureus_strain_GD5
STAU001.C.00165.C001_01245	BZK07_RS06230	WP_000068615.1	Bacteria	Firmicutes	Bacilli	NZ_CP019593	Staphylococcus_aureus_strain_GD705
STAU001.C.00166.C001_01389	BZK09_RS06950	WP_000068615.1	Bacteria	Firmicutes	Bacilli	NZ_CP019595	Staphylococcus_aureus_strain_GD1677
STAU001.C.00167.C001_01310	BZK08_RS06555	WP_000068615.1	Bacteria	Firmicutes	Bacilli	NZ_CP019594	Staphylococcus_aureus_strain_GD1539
STAU001.C.00168.C001_01377	A6V38_RS06890	WP_000068617.1	Bacteria	Firmicutes	Bacilli	NZ_CP015447	Staphylococcus_aureus_strain_M92
STAU001.C.00169.C001_01669	FORC39_RS08350	WP_000068625.1	Bacteria	Firmicutes	Bacilli	NZ_CP015817	Staphylococcus_aureus_strain_FORC_039
STAU001.C.00170.C001_01269	hflX	CD017_RS06350 WP_000068622.1	Bacteria	Firmicutes	Bacilli	NZ_CP021905	Staphylococcus_aureus_strain_Seattle_1945_isolate_G477
STAU001.C.00171.C001_01269	hflX	CD795_RS06350 WP_000068622.1	Bacteria	Firmicutes	Bacilli	NZ_CP021907	Staphylococcus_aureus_strain_Seattle_1945_isolate_G478
STAU001.C.00172.C001_01356	hflX	A2V17_RS06785 WP_088401697.1	Bacteria	Firmicutes	Bacilli	NZ_CP017090	Staphylococcus_aureus_strain_ISU935
STAU001.C.00173.C001_01319	hflX	A2U18_RS06600 WP_000068615.1	Bacteria	Firmicutes	Bacilli	NZ_CP017091	Staphylococcus_aureus_subsp._aureus_strain_ISU926
STAU001.C.00174.C001_01294	hflX	FORC45_RS06475 WP_000068628.1	Bacteria	Firmicutes	Bacilli	NZ_CP017115	Staphylococcus_aureus_strain_FORC_045
STAU001.C.00175.C001_01277	hflX	FORC40_RS06390 WP_000068614.1	Bacteria	Firmicutes	Bacilli	NZ_CP016398	Staphylococcus_aureus_strain_FORC_040
STAU001.C.00176.C001_01393	hflX	CNH36_RS06975 WP_000068630.1	Bacteria	Firmicutes	Bacilli	NZ_CP023391	Staphylococcus_aureus_subsp._aureus_strain_Newman
STAU001.C.00177.C001_01393	hflX	CNH35_RS06975 WP_000068630.1	Bacteria	Firmicutes	Bacilli	NZ_CP023390	Staphylococcus_aureus_subsp._aureus_str._Newman
STAU001.C.00178.C001_01545	hflX	ATE38_RS07730 WP_000068629.1	Bacteria	Firmicutes	Bacilli	NZ_AP017377	Staphylococcus_aureus_OC8.
STAU001.C.00179.C001_01324	hflX	JSA_RS06625 WP_000068617.1	Bacteria	Firmicutes	Bacilli	NZ_AP014921	Staphylococcus_aureus_JH4899.
STAU001.C.00180.C001_01061	hflX	CO684_RS05315 WP_000068617.1	Bacteria	Firmicutes	Bacilli	NZ_CP023500	Staphylococcus_aureus_strain_FDAARGOS_412
STAU001.C.00181.C001_01325	hflX	B7437_RS06630 WP_000068613.1	Bacteria	Firmicutes	Bacilli	NZ_CP020741	Staphylococcus_aureus_strain_HZW450
STAU001.C.00182.C001_01276	hflX	AB525_RS06385 WP_000068609.1	Bacteria	Firmicutes	Bacilli	NZ_CP017685	Staphylococcus_aureus_strain_CFSAN007835
STAU001.C.00183.C001_01283	hflX	AB520_RS06420 WP_000068622.1	Bacteria	Firmicutes	Bacilli	NZ_CP017684	Staphylococcus_aureus_strain_CFSAN007847
STAU001.C.00184.C001_01329	hflX	AB526_RS06650 WP_000068617.1	Bacteria	Firmicutes	Bacilli	NZ_CP017682	Staphylococcus_aureus_strain_CFSAN007850
STAU001.C.00185.C001_01281	hflX	AB454_RS06410 WP_000068628.1	Bacteria	Firmicutes	Bacilli	NZ_CP017680	Staphylococcus_aureus_strain_CFSAN007851
STAU001.C.00186.C001_01346	hflX	AB478_RS06735 WP_000068613.1	Bacteria	Firmicutes	Bacilli	NZ_CP017679	Staphylococcus_aureus_strain_CFSAN007883
STAU001.C.00187.C001_01254	hflX	AB466_RS06275 WP_000068617.1	Bacteria	Firmicutes	Bacilli	NZ_CP017677	Staphylococcus_aureus_strain_CFSAN007894
STAU001.C.00188.C001_01327	hflX	CFN12_RS06640 WP_000068629.1	Bacteria	Firmicutes	Bacilli	NZ_CP022290	Staphylococcus_aureus_subsp._aureus_strain_EDCC5458
STAU001.C.00189.C001_01219	hflX	CFN13_RS06100 WP_000068615.1	Bacteria	Firmicutes	Bacilli	NZ_CP022291	Staphylococcus_aureus_subsp._aureus_strain_EDCC5464
STAU001.C.00190.C001_01310	hflX	SAU400_RS06555 WP_000068628.1	Bacteria	Firmicutes	Bacilli	NZ_CP019574	Staphylococcus_aureus_strain_USA400-0051
STAU001.C.00191.C001_00737	hflX	CU118_RS03690 WP_054190171.1	Bacteria	Firmicutes	Bacilli	NZ_CP024998	Staphylococcus_aureus_strain_55-99-44
STAU001.C.00192.C001_00883	hflX	B7473_RS04415 WP_101766551.1	Bacteria	Firmicutes	Bacilli	NZ_CP020713	Staphylococcus_aureus_strain_K17
STAU001.C.00193.C001_00147	hflX	B7474_RS00735 WP_101766551.1	Bacteria	Firmicutes	Bacilli	NZ_CP020714	Staphylococcus_aureus_strain_K18
STAU001.C.00194.C001_01237	hflX	BTN44_RS06185 WP_000068617.1	Bacteria	Firmicutes	Bacilli	NZ_CP018629	Staphylococcus_aureus_strain_MRSA107
STAU001.C.00195.C001_01265	SABB155_RS06120	WP_054190171.1	Bacteria	Firmicutes	Bacilli	NZ_LN854556	Staphylococcus_aureus_strain_BB155
STAU001.C.00196.C001_01381	NZAK3_RS06740	WP_000068617.1	Bacteria	Firmicutes	Bacilli	NZ_LT009690	Staphylococcus_aureus_strain_NZAK3
STAU001.C.00197.C001_01403	BN8422_RS06830	WP_000068617.1	Bacteria	Firmicutes	Bacilli	NZ_LT598688	Staphylococcus_aureus_isolate_Sa_Newman_UoM
STAU001.C.00198.C001_01323	BQ3358_RS06445	WP_000068631.1	Bacteria	Firmicutes	Bacilli	NZ_LT615218	Staphylococcus_aureus_strain_AUS0325
STAU001.C.00199.C001_01291	EDCC5055_RS06460	WP_000068617.1	Bacteria	Firmicutes	Bacilli	NZ_LT671859	Staphylococcus_aureus_subsp._aureus_isolate_Clinical_isolate_genome_assembly, :_I.
STCA001.C.00001.C001_00967	SCA_RS04805	WP_015900204.1	Bacteria	Firmicutes	Bacilli	NC_012121	Staphylococcus_carnosus_subsp._carnosus_TM300
STCA001.C.00002.C001_01314	BEK99_RS06550	WP_065865524.1	Bacteria	Firmicutes	Bacilli	NZ_CP016760	Staphylococcus_carnosus_strain_LTH_3730
STCA003.C.00001.C001_00601	ayp1020_RS03010	WP_047796216.1	Bacteria	Firmicutes	Bacilli	NZ_CP007601	Staphylococcus_capitis_subsp._capitis_strain_AYP1020
STCA003.C.00002.C001_01475	hflX	JMUB0001_RS07375 WP_030064842.1	Bacteria	Firmicutes	Bacilli	NZ_AP014956	Staphylococcus_capitis_TW2795.
STCA003.C.00003.C001_01387	hflX	CRN29_RS06940 WP_098905489.1	Bacteria	Firmicutes	Bacilli	NZ_CP023966	Staphylococcus_capitis_strain_FDAARGOS_378
STCO003.C.00001.C001_00541	A4G25_RS02690	WP_047131190.1	Bacteria	Firmicutes	Bacilli	NZ_CP015114	Staphylococcus_condimenti_strain_DSM_11674
STCO003.C.00002.C001_01584	BTZ13_RS07945	WP_047131190.1	Bacteria	Firmicutes	Bacilli	NZ_CP018776	Staphylococcus_condimenti_strain_StO_2014-01
STCO004.C.00001.C001_00710	SCRE_RS03450	WP_020997725.1	Bacteria	Firmicutes	Bacilli	NC_022236	Streptococcus_constellatus_subsp._pharyngis_C232
STCO004.C.00002.C001_00730	SCI_RS03535	WP_020997725.1	Bacteria	Firmicutes	Bacilli	NC_022238	Streptococcus_constellatus_subsp._pharyngis_C1050
STCO004.C.00003.C001_00709	SCR2_RS03445	WP_020997725.1	Bacteria	Firmicutes	Bacilli	NC_022245	Streptococcus_constellatus_subsp._pharyngis_C818
STCR001.C.00001.C001_01118	hflX	I872_RS05465 WP_015605148.1	Bacteria	Firmicutes	Bacilli	NC_021175	Streptococcus_cristatus_AS_1.3089
STDY001.C.00001.C001_01261	SDEG_RS06305	WP_041789038.1	Bacteria	Firmicutes	Bacilli	NC_012891	Streptococcus_dysgalactiae_subsp._equisimilis_GGS_124_DNA
STDY001.C.00002.C001_01298	SDE12394_RS06465	WP_003057839.1	Bacteria	Firmicutes	Bacilli	NC_017567	Streptococcus_dysgalactiae_subsp._equisimilis_ATCC_12394
STDY001.C.00003.C001_01233	GGS_RS06140	WP_015057674.1	Bacteria	Firmicutes	Bacilli	NC_018712	Streptococcus_dysgalactiae_subsp._equisimilis_RE378_DNA
STDY001.C.00004.C001_01184	SDSE_RS16540	WP_015057674.1	Bacteria	Firmicutes	Bacilli	NC_019042	Streptococcus_dysgalactiae_subsp._equisimilis_AC-2713
STEP001.C.00001.C001_00990	SE0984	NP_764539.1	Bacteria	Firmicutes	Bacilli	NC_004461	Staphylococcus_epidermidis_ATCC_12228
STEP001.C.00002.C001_00890	SERP_RS04395	WP_002439586.1	Bacteria	Firmicutes	Bacilli	NC_002976	Staphylococcus_epidermidis_RP62A
STEP001.C.00003.C001_00976	SEB_RS04630	WP_002439586.1	Bacteria	Firmicutes	Bacilli	NZ_HG813242	Staphylococcus_epidermidis_PM221
STEP001.C.00004.C001_02396	DP17_RS11475	WP_080290119.1	Bacteria	Firmicutes	Bacilli	NZ_CP009046	Staphylococcus_epidermidis_strain_SEI
STEP001.C.00005.C001_01469	hflX	B4U56_RS07425 WP_002439586.1	Bacteria	Firmicutes	Bacilli	NZ_CP020463	Staphylococcus_epidermidis_strain_1457
STEP001.C.00006.C001_00982	hflX	CFE88_RS04915 WP_080280674.1	Bacteria	Firmicutes	Bacilli	NZ_CP022247	Staphylococcus_epidermidis_strain_ATCC_12228
STEP001.C.00007.C001_00952	hflX	SE1UMMC_RS04765 WP_002456555.1	Bacteria	Firmicutes	Bacilli	NZ_CP013943	Staphylococcus_epidermidis_strain_DAR1907
STEP001.C.00008.C001_01032	BN6763_RS04910	WP_002456555.1	Bacteria	Firmicutes	Bacilli	NZ_LT571449	Staphylococcus_epidermidis_isolate_BPH0662
STEQ001.C.00001.C001_01222	SEZ_RS06095	WP_012515855.1	Bacteria	Firmicutes	Bacilli	NC_011134	Streptococcus_equi_subsp._zooepidemicus_MGCS10565
STEQ001.C.00002.C001_01375	SEQ_RS06985	WP_012679748.1	Bacteria	Firmicutes	Bacilli	NC_012471	Streptococcus_equi_subsp._equi_4047
STEQ001.C.00003.C001_00782	SZO_RS03830	WP_012677751.1	Bacteria	Firmicutes	Bacilli	NC_012470	Streptococcus_equi_subsp._zooepidemicus_H70
STEQ001.C.00004.C001_01298	SESEC_RS06450	WP_014623071.1	Bacteria	Firmicutes	Bacilli	NC_017582	Streptococcus_equi_subsp._zooepidemicus_ATCC_35246
STEQ001.C.00005.C001_00540	Q426_RS02670	WP_038674197.1	Bacteria	Firmicutes	Bacilli	NZ_CP006770	Streptococcus_equi_subsp._zooepidemicus_CY
STEQ002.C.00001.C001_01140	SE1039_RS05650	WP_002507794.1	Bacteria	Firmicutes	Bacilli	NZ_CP013114	Staphylococcus_equorum_strain_KS1039
STEQ002.C.00002.C001_01041	AVJ22_RS05175	WP_065337889.1	Bacteria	Firmicutes	Bacilli	NZ_CP013714	Staphylococcus_equorum_strain_C2014
STEQ002.C.00003.C001_01067	AWC34_RS05290	WP_002507794.1	Bacteria	Firmicutes	Bacilli	NZ_CP013980	Staphylococcus_equorum_strain_KM1031
STGA001.C.00001.C001_00875	GALLO_RS04335	WP_003064155.1	Bacteria	Firmicutes	Bacilli	NC_013798	Streptococcus_gallolyticus_UCN34
STGA001.C.00002.C001_00855	SGGBAA2069_RS04225	WP_013642941.1	Bacteria	Firmicutes	Bacilli	NC_015215	Streptococcus_gallolyticus_subsp._gallolyticus_ATCC_BAA-2069
STGA001.C.00003.C001_00852	SGGB_RS04225	WP_014619997.1	Bacteria	Firmicutes	Bacilli	NC_017576	Streptococcus_gallolyticus_subsp._gallolyticus_ATCC_43143
STGA001.C.00004.C001_01200	AU077_RS05885	WP_058621743.1	Bacteria	Firmicutes	Bacilli	NZ_CP013688	Streptococcus_gallolyticus_strain_ICDDRB-NRC-S1
STGA001.C.00005.C001_00940	hflX	BTR42_RS04685 WP_003064155.1	Bacteria	Firmicutes	Bacilli	NZ_CP018822	Streptococcus_gallolyticus_subsp._gallolyticus_DSM_16831
STGO001.C.00001.C001_00989	SGO_RS04865	WP_012000410.1	Bacteria	Firmicutes	Bacilli	NC_009785	Streptococcus_gordonii_str._Challis_substr._CH1
STGO001.C.00002.C001_01164	WH25_RS05700	WP_046165691.1	Bacteria	Firmicutes	Bacilli	NZ_CP017295	Streptococcus_gordonii_strain_IE35
STGO001.C.00003.C001_01856	RN86_RS09135	WP_046165691.1	Bacteria	Firmicutes	Bacilli	NZ_CP012648	Streptococcus_gordonii_strain_KCOM_1506
STGO001.C.00004.C001_01934	A6J85_RS09680	WP_082307675.1	Bacteria	Firmicutes	Bacilli	NZ_CP020450	Streptococcus_gordonii_strain_FDAARGOS_257
STGO001.C.00005.C001_01742	hflX	CO687_RS08720 WP_096755270.1	Bacteria	Firmicutes	Bacilli	NZ_CP023511	Streptococcus_gordonii_strain_FDAARGOS_371
STHA001.C.00001.C001_01591	SH_RS07800	WP_011275893.1	Bacteria	Firmicutes	Bacilli	NC_007168	Staphylococcus_haemolyticus_JCSC1435_DNA
STHA001.C.00002.C001_00951	AV904_RS04665	WP_033079987.1	Bacteria	Firmicutes	Bacilli	NZ_CP013911	Staphylococcus_haemolyticus_strain_S167
STHA001.C.00003.C001_01610	hflX	CUZ62_RS08050 WP_033079987.1	Bacteria	Firmicutes	Bacilli	NZ_CP024809	Staphylococcus_haemolyticus_strain_83131A
STHA001.C.00004.C001_01608	hflX	CYD28_RS08040 WP_033079987.1	Bacteria	Firmicutes	Bacilli	NZ_CP025396	Staphylococcus_haemolyticus_strain_B
STHA002.C.00001.C001_00683	hflX	A2G56_RS03335 WP_062709007.1	Bacteria	Firmicutes	Bacilli	NZ_CP014835	Streptococcus_halotolerans_strain_HTS9
STHI001.C.00001.C001_01445	BFM96_RS07090	WP_068992231.1	Bacteria	Firmicutes	Bacilli	NZ_CP016953	Streptococcus_himalayensis_strain_HTS2
STHO001.C.00001.C001_00833	hflX	B7P03_RS04165 WP_087436552.1	Bacteria	Firmicutes	Bacilli	NZ_CP020618	Staphylococcus_hominis_subsp._hominis_strain_K1
STHY001.C.00001.C001_01533	SHYC_RS07625	WP_039645952.1	Bacteria	Firmicutes	Bacilli	NZ_CP008747	Staphylococcus_hyicus_strain_ATCC_11249
STIN001.C.00001.C001_00712	SINF_RS03510	WP_014334518.1	Bacteria	Firmicutes	Bacilli	NC_016826	Streptococcus_infantarius_subsp._infantarius_CJ18
STIN001.C.00002.C001_00642	AU079_RS03190	WP_058813778.1	Bacteria	Firmicutes	Bacilli	NZ_CP013689	Streptococcus_infantarius_strain_ICDDRB-NRC-S5
STIN002.C.00001.C001_01212	SCIM_RS05960	WP_003076929.1	Bacteria	Firmicutes	Bacilli	NC_018073	Streptococcus_intermedius_JTH08_DNA
STIN002.C.00002.C001_00535	SIR_RS12405	WP_021002558.1	Bacteria	Firmicutes	Bacilli	NC_022246	Streptococcus_intermedius_B196
STIN002.C.00003.C001_00524	SII_RS02565	WP_020998444.1	Bacteria	Firmicutes	Bacilli	NC_022237	Streptococcus_intermedius_C270
STIN002.C.00004.C001_01798	A6J72_RS09000	WP_082312280.1	Bacteria	Firmicutes	Bacilli	NZ_CP020433	Streptococcus_intermedius_strain_FDAARGOS_233
STIN002.C.00005.C001_01327	hflX	SITYG_RS06640 WP_096362982.1	Bacteria	Firmicutes	Bacilli	NZ_AP014880	Streptococcus_intermedius_TYG1620_DNA
STIN003.C.00001.C001_00769	SI82_RS03850	WP_003099188.1	Bacteria	Firmicutes	Bacilli	NZ_CP010783	Streptococcus_iniae_strain_YSFST01-82
STIN003.C.00002.C001_00748	BMF34_RS03795	WP_003099188.1	Bacteria	Firmicutes	Bacilli	NZ_CP017952	Streptococcus_iniae_strain_89353
STIN003.C.00003.C001_00730	hflX	QMA0248_RS03650 WP_003099188.1	Bacteria	Firmicutes	Bacilli	NZ_CP022392	Streptococcus_iniae_strain_QMA0248
STIN003.C.00004.C001_01311	hflX	CTW00_RS06555 WP_003099188.1	Bacteria	Firmicutes	Bacilli	NZ_CP024843	Streptococcus_iniae_strain_FP5228
STLU001.C.00001.C001_00700	KE3_RS03465	WP_020916507.1	Bacteria	Firmicutes	Bacilli	NC_021900	Streptococcus_lutetiensis_033
STLU002.C.00001.C001_02143	B5P37_RS10725	WP_085238471.1	Bacteria	Firmicutes	Bacilli	NZ_CP020773	Staphylococcus_lutrae_strain_ATCC_700373
STLU003.C.00001.C001_01585	SLGD_RS07745	WP_012990858.1	Bacteria	Firmicutes	Bacilli	NC_013893	Staphylococcus_lugdunensis_HKU09-01
STLU003.C.00002.C001_01616	SLUG_RS07975	WP_002478258.1	Bacteria	Firmicutes	Bacilli	NC_017353	Staphylococcus_lugdunensis_N920143
STLU003.C.00003.C001_00462	AL499_RS02305	WP_002492660.1	Bacteria	Firmicutes	Bacilli	NZ_CP014022	Staphylococcus_lugdunensis_strain_FDAARGOS_141
STLU003.C.00004.C001_00322	hflX	AL501_RS01615 WP_104013899.1	Bacteria	Firmicutes	Bacilli	NZ_CP014023	Staphylococcus_lugdunensis_strain_FDAARGOS_143
STLU003.C.00005.C001_01253	A6J61_RS06270	WP_080606584.1	Bacteria	Firmicutes	Bacilli	NZ_CP020406	Staphylococcus_lugdunensis_strain_FDAARGOS_222
STLU003.C.00006.C001_01575	hflX	BFP67_RS07875 WP_002492660.1	Bacteria	Firmicutes	Bacilli	NZ_CP017069	Staphylococcus_lugdunensis_strain_Klug93G-4
STLU003.C.00007.C001_01062	hflX	CPG32_RS05315 WP_002492660.1	Bacteria	Firmicutes	Bacilli	NZ_CP023539	Staphylococcus_lugdunensis_strain_FDAARGOS_377
STLU003.C.00008.C001_00471	hflX	CRN64_RS02360 WP_002492660.1	Bacteria	Firmicutes	Bacilli	NZ_CP023970	Staphylococcus_lugdunensis_strain_FDAARGOS_381
STMA001.C.00001.C001_01508	hflX	A4H00_RS07500 WP_067088828.1	Bacteria	Firmicutes	Bacilli	NZ_CP015196	Streptococcus_marmotae_strain_HTS5
STMA004.C.00001.C001_00782	SMA_RS03850	WP_014294316.1	Bacteria	Firmicutes	Bacilli	NC_016749	Streptococcus_macedonicus_ACA-DC_198_main
STME001.C.00001.C001_00402	hflX	CKV83_RS02010 WP_018373807.1	Bacteria	Firmicutes	Bacilli	NZ_LT906439	Streptococcus_merionis_strain_NCTC13788
STMI001.C.00001.C001_01466	smi_1474	YP_003446576.1	Bacteria	Firmicutes	Bacilli	NC_013853	Streptococcus_mitis_B6
STMI001.C.00002.C001_00982	RN80_RS04750	WP_060627846.1	Bacteria	Firmicutes	Bacilli	NZ_CP012646	Streptococcus_mitis_strain_KCOM_1350
STMI001.C.00003.C001_01501	AXK38_RS07250	WP_061088233.1	Bacteria	Firmicutes	Bacilli	NZ_CP014326	Streptococcus_mitis_strain_SVGS_061
STMU001.C.00001.C001_00908	hflX	CKV93_RS04545 WP_095116478.1	Bacteria	Firmicutes	Bacilli	NZ_LT906464	Staphylococcus_muscae_strain_NCTC13833
STMU002.C.00001.C001_01384	SMU_1476c	NP_721826.1	Bacteria	Firmicutes	Bacilli	NC_004350	Streptococcus_mutans_UA159
STMU002.C.00002.C001_00707	SMUNN2025_RS03365	WP_002277654.1	Bacteria	Firmicutes	Bacilli	NC_013928	Streptococcus_mutans_NN2025_DNA
STMU002.C.00003.C001_01362	SMUGS5_RS06605	WP_014835002.1	Bacteria	Firmicutes	Bacilli	NC_018089	Streptococcus_mutans_GS-5
STMU002.C.00004.C001_00698	SMULJ23_RS03365	WP_002276123.1	Bacteria	Firmicutes	Bacilli	NC_017768	Streptococcus_mutans_LJ23_DNA
STMU002.C.00005.C001_01403	SMUFR_RS06770	WP_002263070.1	Bacteria	Firmicutes	Bacilli	NZ_CP007016	Streptococcus_mutans_UA159-FR
STMU002.C.00006.C001_00225	APQ13_RS01125	WP_002273835.1	Bacteria	Firmicutes	Bacilli	NZ_CP013237	Streptococcus_mutans_strain_NG8
STNE001.C.00001.C001_01643	hflX	BJD96_RS08220 WP_096809989.1	Bacteria	Firmicutes	Bacilli	NZ_CP017460	Staphylococcus_nepalensis_strain_JS1
STNE001.C.00002.C001_01668	hflX	BJG89_RS08340 WP_096809989.1	Bacteria	Firmicutes	Bacilli	NZ_CP017466	Staphylococcus_nepalensis_strain_JS11
STOR001.C.00001.C001_00697	SOR_RS03400	WP_000573179.1	Bacteria	Firmicutes	Bacilli	NC_015291	Streptococcus_oralis_Uo5
STOR001.C.00002.C001_01296	BWR56_RS06500	WP_049506142.1	Bacteria	Firmicutes	Bacilli	NZ_CP019562	Streptococcus_oralis_strain_S.MIT/ORALIS-351
STOR001.C.00003.C001_01296	hflX	STO1_RS06485 WP_096422475.1	Bacteria	Firmicutes	Bacilli	NZ_AP018338	Streptococcus_oralis_subsp._tigurinus_osk_001.
STOR001.C.00004.C001_00555	hflX	CO686_RS02780 WP_000573174.1	Bacteria	Firmicutes	Bacilli	NZ_CP023507	Streptococcus_oralis_strain_FDAARGOS_367
STPA001.C.00001.C001_00812	HMPREF0833_RS03970	WP_013903817.1	Bacteria	Firmicutes	Bacilli	NC_015678	Streptococcus_parasanguinis_ATCC_15912
STPA001.C.00002.C001_01419	SPAF_RS06925	WP_014713573.1	Bacteria	Firmicutes	Bacilli	NC_017905	Streptococcus_parasanguinis_FW213
STPA002.C.00001.C001_01087	STP_RS05415	WP_013794086.1	Bacteria	Firmicutes	Bacilli	NC_015558	Streptococcus_parauberis_KCTC_11537
STPA002.C.00002.C001_01632	hflX	SPSF3K_RS08165 WP_100190758.1	Bacteria	Firmicutes	Bacilli	NZ_CP025420	Streptococcus_parauberis_strain_SPOF3K
STPA004.C.00001.C001_01194	hflX	A0O21_RS05925 WP_067062773.1	Bacteria	Firmicutes	Bacilli	NZ_CP014699	Streptococcus_pantholopis_strain_TA_26
STPA005.C.00001.C001_00742	SGPB_RS03620	WP_003064155.1	Bacteria	Firmicutes	Bacilli	NC_015600	Streptococcus_pasteurianus_ATCC_43144_DNA
STPA006.C.00001.C001_02412	STP1_RS11900	WP_023375222.1	Bacteria	Firmicutes	Bacilli	NC_022737	Staphylococcus_pasteuri_SP1
STPA006.C.00002.C001_01453	hflX	BJG87_RS07265 WP_029055423.1	Bacteria	Firmicutes	Bacilli	NZ_CP017463	Staphylococcus_pasteuri_strain_JS7
STPE001.C.00001.C001_00242	hflX	CEP67_RS01215 WP_040806744.1	Bacteria	Firmicutes	Bacilli	NZ_CP022096	Staphylococcus_pettenkoferi_strain_FDAARGOS_288
STPI001.C.00001.C001_01571	hflX	CKV71_RS07855 WP_095105511.1	Bacteria	Firmicutes	Bacilli	NZ_LT906447	Staphylococcus_piscifermentans_strain_NCTC13836
STPN001.C.00001.C001_00695	SP_RS03300	WP_000573197.1	Bacteria	Firmicutes	Bacilli	NC_003028	Streptococcus_pneumoniae_TIGR4
STPN001.C.00002.C001_00536	spr0589	NP_358183.1	Bacteria	Firmicutes	Bacilli	NC_003098	Streptococcus_pneumoniae_R6
STPN001.C.00003.C001_00649	SPD_RS03130	WP_000573197.1	Bacteria	Firmicutes	Bacilli	NC_008533	Streptococcus_pneumoniae_D39
STPN001.C.00004.C001_00746	SP70585_RS03590	WP_000573196.1	Bacteria	Firmicutes	Bacilli	NC_012468	Streptococcus_pneumoniae_70585
STPN001.C.00005.C001_00636	hflX	SPJ_RS03120 WP_000573197.1	Bacteria	Firmicutes	Bacilli	NC_012466	Streptococcus_pneumoniae_JJA
STPN001.C.00006.C001_00711	SPP_RS03380	WP_000573197.1	Bacteria	Firmicutes	Bacilli	NC_012467	Streptococcus_pneumoniae_P1031
STPN001.C.00007.C001_00731	SPT_RS03465	WP_000573197.1	Bacteria	Firmicutes	Bacilli	NC_012469	Streptococcus_pneumoniae_Taiwan19F-14
STPN001.C.00008.C001_00776	SPH_RS03725	WP_000573197.1	Bacteria	Firmicutes	Bacilli	NC_010380	Streptococcus_pneumoniae_Hungary19A-6
STPN001.C.00009.C001_00658	SPG_RS03110	WP_000573200.1	Bacteria	Firmicutes	Bacilli	NC_011072	Streptococcus_pneumoniae_G54
STPN001.C.00010.C001_00687	SPCG_RS03300	WP_000573197.1	Bacteria	Firmicutes	Bacilli	NC_010582	Streptococcus_pneumoniae_CGSP14
STPN001.C.00011.C001_00653	SPN23F_RS03105	WP_000573197.1	Bacteria	Firmicutes	Bacilli	NC_011900	Streptococcus_pneumoniae_ATCC_700669
STPN001.C.00012.C001_00665	hflX	SPAP_RS03270 WP_000573197.1	Bacteria	Firmicutes	Bacilli	NC_014494	Streptococcus_pneumoniae_AP200
STPN001.C.00013.C001_00758	SP670_RS03650	WP_000573190.1	Bacteria	Firmicutes	Bacilli	NC_014498	Streptococcus_pneumoniae_670-6B
STPN001.C.00014.C001_00966	HMPREF0837_RS04635	WP_000573197.1	Bacteria	Firmicutes	Bacilli	NC_014251	Streptococcus_pneumoniae_TCH8431/19A
STPN001.C.00015.C001_00661	SPNINV200_RS03175	WP_000573197.1	Bacteria	Firmicutes	Bacilli	NC_017593	Streptococcus_pneumoniae_INV200
STPN001.C.00016.C001_00686	hflX	SPNOXC_RS03300 WP_000573197.1	Bacteria	Firmicutes	Bacilli	NC_017592	Streptococcus_pneumoniae_OXC141
STPN001.C.00017.C001_00696	INV104_RS03300	WP_000573197.1	Bacteria	Firmicutes	Bacilli	NC_017591	Streptococcus_pneumoniae_INV104
STPN001.C.00018.C001_01890	hflX	SPN034156_RS09225 WP_015511373.1	Bacteria	Firmicutes	Bacilli	NC_021006	Streptococcus_pneumoniae_SPN034156
STPN001.C.00019.C001_00686	hflX	SPN034183_RS03315 WP_000573197.1	Bacteria	Firmicutes	Bacilli	NC_021028	Streptococcus_pneumoniae_SPN034183
STPN001.C.00020.C001_00673	hflX	SPN994038_RS03235 WP_000573197.1	Bacteria	Firmicutes	Bacilli	NC_021026	Streptococcus_pneumoniae_SPN994038
STPN001.C.00021.C001_00674	hflX	SPN994039_RS03235 WP_000573197.1	Bacteria	Firmicutes	Bacilli	NC_021005	Streptococcus_pneumoniae_SPN994039
STPN001.C.00022.C001_01986	SPN032672_RS09560	WP_000573197.1	Bacteria	Firmicutes	Bacilli	NC_021003	Streptococcus_pneumoniae_SPN032672
STPN001.C.00023.C001_01989	SPN033038_RS09600	WP_000573197.1	Bacteria	Firmicutes	Bacilli	NC_021004	Streptococcus_pneumoniae_SPN033038
STPN001.C.00024.C001_00781	MYY_RS03685	WP_000573197.1	Bacteria	Firmicutes	Bacilli	NC_017769	Streptococcus_pneumoniae_ST556
STPN001.C.00025.C001_00716	HMPREF1038_RS03435	WP_000573197.1	Bacteria	Firmicutes	Bacilli	NC_018630	Streptococcus_pneumoniae_gamPNI0373
STPN001.C.00026.C001_00749	spnnt_RS03390	WP_000573197.1	Bacteria	Firmicutes	Bacilli	NZ_CP007593	Streptococcus_pneumoniae_strain_NT_110_58
STPN001.C.00027.C001_00643	A66_RS03055	WP_000573202.1	Bacteria	Firmicutes	Bacilli	NZ_LN847353	Streptococcus_pneumoniae_A66_v1
STPN001.C.00028.C001_02154	AT689_RS10370	WP_000573197.1	Bacteria	Firmicutes	Bacilli	NZ_LN831051	Streptococcus_pneumoniae_NCTC7465
STPN001.C.00029.C001_00767	BMJ42_RS03890	WP_000573197.1	Bacteria	Firmicutes	Bacilli	NZ_CP018136	Streptococcus_pneumoniae_strain_SP49
STPN001.C.00030.C001_00678	BOC71_RS03420	WP_000573197.1	Bacteria	Firmicutes	Bacilli	NZ_CP018137	Streptococcus_pneumoniae_strain_SP61
STPN001.C.00031.C001_00680	BOC72_RS03430	WP_000573197.1	Bacteria	Firmicutes	Bacilli	NZ_CP018138	Streptococcus_pneumoniae_strain_SP64
STPN001.C.00032.C001_01166	BSL41_RS05910	WP_000573197.1	Bacteria	Firmicutes	Bacilli	NZ_CP018347	Streptococcus_pneumoniae_strain_SWU02
STPN001.C.00033.C001_00667	hflX	KK0981_RS03335 WP_000573186.1	Bacteria	Firmicutes	Bacilli	NZ_AP017971	Streptococcus_pneumoniae_KK0981
STPN001.C.00034.C001_02063	hflX	CWI64_RS10325 WP_000573197.1	Bacteria	Firmicutes	Bacilli	NZ_CP025076	Streptococcus_pneumoniae_strain_19F
STPN001.C.00035.C001_00165	hflX	BUM80_RS00825 WP_000573186.1	Bacteria	Firmicutes	Bacilli	NZ_CP018838	Streptococcus_pneumoniae_strain_11A
STPN001.C.00036.C001_00675	hflX	CXP32_RS03375 WP_000573197.1	Bacteria	Firmicutes	Bacilli	NZ_CP025256	Streptococcus_pneumoniae_Xen35
STPS001.C.00001.C001_00728	SPPN_RS03460	WP_000567349.1	Bacteria	Firmicutes	Bacilli	NC_015875	Streptococcus_pseudopneumoniae_IS7493
STPS002.C.00001.C001_01071	SPSINT_RS05285	WP_014614022.1	Bacteria	Firmicutes	Bacilli	NC_014925	Staphylococcus_pseudintermedius_HKU10-03
STPS002.C.00002.C001_01407	SPSE_RS06905	WP_014614022.1	Bacteria	Firmicutes	Bacilli	NC_017568	Staphylococcus_pseudintermedius_ED99
STPS002.C.00003.C001_01501	A9I66_RS07405	WP_063279113.1	Bacteria	Firmicutes	Bacilli	NZ_CP016072	Staphylococcus_pseudintermedius_strain_NA45
STPS002.C.00004.C001_01520	A9I65_RS07460	WP_037543125.1	Bacteria	Firmicutes	Bacilli	NZ_CP016073	Staphylococcus_pseudintermedius_strain_081661
STPS002.C.00005.C001_01340	A6M57_RS06620	WP_014614022.1	Bacteria	Firmicutes	Bacilli	NZ_CP015626	Staphylococcus_pseudintermedius_strain_063228
STPY001.C.00001.C001_00739	SPy_0922	NP_269116.1	Bacteria	Firmicutes	Bacilli	NC_002737	Streptococcus_pyogenes_M1_GAS
STPY001.C.00002.C001_00874	SPYM18_RS04235	WP_011017695.1	Bacteria	Firmicutes	Bacilli	NC_003485	Streptococcus_pyogenes_MGAS8232
STPY001.C.00003.C001_00723	SPYM3_RS03515	WP_011106812.1	Bacteria	Firmicutes	Bacilli	NC_004070	Streptococcus_pyogenes_MGAS315
STPY001.C.00004.C001_01135	SPYM_RS05520	WP_011888960.1	Bacteria	Firmicutes	Bacilli	NC_009332	Streptococcus_pyogenes_Manfredo
STPY001.C.00005.C001_01292	SPS_RS06340	WP_011106812.1	Bacteria	Firmicutes	Bacilli	NC_004606	Streptococcus_pyogenes_SSI-1_DNA
STPY001.C.00006.C001_00790	M6_RS03840	WP_027968932.1	Bacteria	Firmicutes	Bacilli	NC_006086	Streptococcus_pyogenes_MGAS10394
STPY001.C.00007.C001_00754	M5005_RS03680	WP_010922191.1	Bacteria	Firmicutes	Bacilli	NC_007297	Streptococcus_pyogenes_MGAS5005
STPY001.C.00008.C001_00740	M28_RS03600	WP_010922191.1	Bacteria	Firmicutes	Bacilli	NC_007296	Streptococcus_pyogenes_MGAS6180
STPY001.C.00009.C001_00801	MGAS9429_RS03895	WP_002990116.1	Bacteria	Firmicutes	Bacilli	NC_008021	Streptococcus_pyogenes_MGAS9429
STPY001.C.00010.C001_00797	MGAS10270_RS03920	WP_021775265.1	Bacteria	Firmicutes	Bacilli	NC_008022	Streptococcus_pyogenes_MGAS10270
STPY001.C.00011.C001_00835	MGAS10750_RS04075	WP_010922191.1	Bacteria	Firmicutes	Bacilli	NC_008024	Streptococcus_pyogenes_MGAS10750
STPY001.C.00012.C001_00765	SPY49_RS03725	WP_012560635.1	Bacteria	Firmicutes	Bacilli	NC_011375	Streptococcus_pyogenes_NZ131
STPY001.C.00013.C001_00760	SPYALAB49_RS03680	WP_010922191.1	Bacteria	Firmicutes	Bacilli	NC_017596	Streptococcus_pyogenes_Alab49
STPY001.C.00014.C001_00745	MGAS15252_RS03645	WP_010922191.1	Bacteria	Firmicutes	Bacilli	NC_017040	Streptococcus_pyogenes_MGAS15252
STPY001.C.00015.C001_00742	MGAS1882_RS03625	WP_010922191.1	Bacteria	Firmicutes	Bacilli	NC_017053	Streptococcus_pyogenes_MGAS1882
STPY001.C.00016.C001_00752	A20_RS03665	WP_010922191.1	Bacteria	Firmicutes	Bacilli	NC_018936	Streptococcus_pyogenes_A20
STPY001.C.00017.C001_00766	M1GAS476_RS03720	WP_010922191.1	Bacteria	Firmicutes	Bacilli	NC_020540	Streptococcus_pyogenes_M1_476_DNA
STPY001.C.00018.C001_00755	L897_RS03660	WP_011017695.1	Bacteria	Firmicutes	Bacilli	NC_021807	Streptococcus_pyogenes_HSC5
STPY001.C.00019.C001_01294	STAB902_RS06330	WP_011106812.1	Bacteria	Firmicutes	Bacilli	NZ_CP007041	Streptococcus_pyogenes_STAB902
STPY001.C.00020.C001_01798	DP15_RS08700	WP_038432922.1	Bacteria	Firmicutes	Bacilli	NZ_CP008926	Streptococcus_pyogenes_strain_ATCC_19615
STPY001.C.00021.C001_00435	FE90_RS02120	WP_038433219.1	Bacteria	Firmicutes	Bacilli	NZ_CP008695	Streptococcus_pyogenes_strain_M23ND
STPY001.C.00022.C001_00721	STAB1101_RS03520	WP_038431290.1	Bacteria	Firmicutes	Bacilli	NZ_CP007240	Streptococcus_pyogenes_strain_7F7
STPY001.C.00023.C001_00743	HKU360_RS03605	WP_002990116.1	Bacteria	Firmicutes	Bacilli	NZ_CP009612	Streptococcus_pyogenes_strain_HKU360
STPY001.C.00024.C001_00756	STAB904_RS03685	WP_010922191.1	Bacteria	Firmicutes	Bacilli	NZ_CP007241	Streptococcus_pyogenes_strain_1E1
STPY001.C.00025.C001_01225	SPAP1_RS06015	WP_010922191.1	Bacteria	Firmicutes	Bacilli	NZ_CP007537	Streptococcus_pyogenes_strain_AP1
STPY001.C.00026.C001_00742	SpyM6JRS4_RS03605	WP_027968932.1	Bacteria	Firmicutes	Bacilli	NZ_CP011414	Streptococcus_pyogenes_JRS4
STPY001.C.00027.C001_00742	SpyM6D471_RS03605	WP_027968932.1	Bacteria	Firmicutes	Bacilli	NZ_CP011415	Streptococcus_pyogenes_strain_D471
STPY001.C.00028.C001_01076	DI45_RS05265	WP_011106812.1	Bacteria	Firmicutes	Bacilli	NZ_CP007560	Streptococcus_pyogenes_strain_NGAS743
STPY001.C.00029.C001_01068	DK92_RS05200	WP_010922191.1	Bacteria	Firmicutes	Bacilli	NZ_CP007561	Streptococcus_pyogenes_strain_NGAS596
STPY001.C.00030.C001_01015	DK93_RS04935	WP_038431290.1	Bacteria	Firmicutes	Bacilli	NZ_CP007562	Streptococcus_pyogenes_strain_NGAS327
STPY001.C.00031.C001_01203	ABO05_RS05825	WP_010922191.1	Bacteria	Firmicutes	Bacilli	NZ_CP011535	Streptococcus_pyogenes_strain_M28PF1
STPY001.C.00032.C001_01168	SP5448_RS05710	WP_010922191.1	Bacteria	Firmicutes	Bacilli	NZ_CP008776	Streptococcus_pyogenes_strain_5448
STPY001.C.00033.C001_00738	VU19_RS03600	WP_010922191.1	Bacteria	Firmicutes	Bacilli	NZ_CP011068	Streptococcus_pyogenes_strain_STAB10015
STPY001.C.00034.C001_00747	SPYH293_RS03585	WP_031488336.1	Bacteria	Firmicutes	Bacilli	NZ_HG316453	Streptococcus_pyogenes_H293
STPY001.C.00035.C001_00778	HKU488_RS03790	WP_010922191.1	Bacteria	Firmicutes	Bacilli	NZ_CP012045	Streptococcus_pyogenes_strain_HKU488
STPY001.C.00036.C001_00755	SD89_RS03670	WP_053308316.1	Bacteria	Firmicutes	Bacilli	NZ_CP010449	Streptococcus_pyogenes_strain_NGAS322
STPY001.C.00037.C001_00748	SD90_RS03610	WP_010922191.1	Bacteria	Firmicutes	Bacilli	NZ_CP010450	Streptococcus_pyogenes_strain_NGAS638
STPY001.C.00038.C001_01167	AWM59_RS05710	WP_010922191.1	Bacteria	Firmicutes	Bacilli	NZ_CP014139	Streptococcus_pyogenes_strain_MEW123
STPY001.C.00039.C001_00742	SPYJRS4_RS03590	WP_027968932.1	Bacteria	Firmicutes	Bacilli	NZ_AP012335	Streptococcus_pyogenes_JRS4_DNA
STPY001.C.00040.C001_00750	MTB314_RS03645	WP_010922191.1	Bacteria	Firmicutes	Bacilli	NZ_AP014585	Streptococcus_pyogenes_MTB314.
STPY001.C.00041.C001_00016	hflX	AL510_RS00085 WP_010922191.1	Bacteria	Firmicutes	Bacilli	NZ_CP014027	Streptococcus_pyogenes_strain_FDAARGOS_149
STPY001.C.00042.C001_00813	AUQ45_RS03920	WP_010922191.1	Bacteria	Firmicutes	Bacilli	NZ_CP013672	Streptococcus_pyogenes_strain_AP53
STPY001.C.00043.C001_00836	MGAS11027_RS04025	WP_031488336.1	Bacteria	Firmicutes	Bacilli	NZ_CP013838	Streptococcus_pyogenes_strain_MGAS11027
STPY001.C.00044.C001_00725	MGAS23530_RS03480	WP_031488336.1	Bacteria	Firmicutes	Bacilli	NZ_CP013839	Streptococcus_pyogenes_strain_MGAS23530
STPY001.C.00045.C001_00766	MGAS27061_RS03670	WP_031488336.1	Bacteria	Firmicutes	Bacilli	NZ_CP013840	Streptococcus_pyogenes_strain_MGAS27061
STPY001.C.00046.C001_00775	A4265_RS03905	WP_063631865.1	Bacteria	Firmicutes	Bacilli	NZ_CP015238	Streptococcus_pyogenes_strain_NS53
STPY001.C.00047.C001_00739	VT08_RS03595	WP_010922191.1	Bacteria	Firmicutes	Bacilli	NZ_CP011069	Streptococcus_pyogenes_strain_STAB09014
STPY001.C.00048.C001_00811	B6D67_RS04055	WP_010922191.1	Bacteria	Firmicutes	Bacilli	NZ_LN831034	Streptococcus_pyogenes_NCTC8198
STPY001.C.00049.C001_00807	hflX	AYM92_RS04035 WP_030127486.1	Bacteria	Firmicutes	Bacilli	NZ_CP014542	Streptococcus_pyogenes_strain_STAB14018
STPY001.C.00050.C001_01251	hflX	CFA72_RS06260 WP_038432922.1	Bacteria	Firmicutes	Bacilli	NZ_CP022206	Streptococcus_pyogenes_strain_GURSA1
STPY001.C.00051.C001_01251	hflX	B2G65_RS06260 WP_038432922.1	Bacteria	Firmicutes	Bacilli	NZ_CP022354	Streptococcus_pyogenes_strain_GUR
STPY001.C.00052.C001_00734	hflX	B4W66_RS03670 WP_030127486.1	Bacteria	Firmicutes	Bacilli	NZ_CP020027	Streptococcus_pyogenes_strain_STAB090229
STPY001.C.00053.C001_00806	hflX	B5D85_RS04030 WP_030127486.1	Bacteria	Firmicutes	Bacilli	NZ_CP020082	Streptococcus_pyogenes_strain_STAB120304
STPY001.C.00054.C001_01290	hflX	M3B_RS06455 WP_011106812.1	Bacteria	Firmicutes	Bacilli	NZ_AP014596	Streptococcus_pyogenes_M3-b.
STPY001.C.00055.C001_00767	hflX	JMUB1235_RS03835 WP_031488336.1	Bacteria	Firmicutes	Bacilli	NZ_AP017629	Streptococcus_pyogenes_JMUB1235.
STPY001.C.00056.C001_00743	hflX	CRD75_RS03715 WP_010922191.1	Bacteria	Firmicutes	Bacilli	NZ_CP023769	Streptococcus_pyogenes_strain_HarveyGAS
STPY001.C.00057.C001_00748	hflX	CCX85_RS03740 WP_101248350.1	Bacteria	Firmicutes	Bacilli	NZ_CP021640	Streptococcus_pyogenes_strain_JS12
STSA001.C.00001.C001_00851	SALIVA_RS04190	WP_014634308.1	Bacteria	Firmicutes	Bacilli	NC_017595	Streptococcus_salivarius_JIM8777
STSA001.C.00002.C001_01203	SALIVB_RS05915	WP_013990737.1	Bacteria	Firmicutes	Bacilli	NC_015760	Streptococcus_salivarius_CCHSS3
STSA001.C.00003.C001_00817	HSISS4_RS04000	WP_021144311.1	Bacteria	Firmicutes	Bacilli	NZ_CP013216	Streptococcus_salivarius_strain_HSISS4
STSA001.C.00004.C001_00923	SSAL8618_RS04560	WP_038677002.1	Bacteria	Firmicutes	Bacilli	NZ_CP009913	Streptococcus_salivarius_strain_NCTC_8618
STSA001.C.00005.C001_00597	AWB63_RS02935	WP_038677002.1	Bacteria	Firmicutes	Bacilli	NZ_CP014144	Streptococcus_salivarius_strain_JF
STSA001.C.00006.C001_00100	A6J87_RS00500	WP_037598873.1	Bacteria	Firmicutes	Bacilli	NZ_CP020451	Streptococcus_salivarius_strain_FDAARGOS_259
STSA001.C.00007.C001_00554	NX99_RS02770	WP_084869941.1	Bacteria	Firmicutes	Bacilli	NZ_CP015282	Streptococcus_salivarius_strain_ATCC_27945
STSA001.C.00008.C001_01746	V471_RS08730	WP_049528888.1	Bacteria	Firmicutes	Bacilli	NZ_CP015283	Streptococcus_salivarius_strain_ATCC_25975
STSA002.C.00001.C001_01402	hflX	SSA_1432 YP_001035376.1	Bacteria	Firmicutes	Bacilli	NC_009009	Streptococcus_sanguinis_SK36
STSA003.C.00001.C001_01471	SSP_RS07375	WP_011303222.1	Bacteria	Firmicutes	Bacilli	NC_007350	Staphylococcus_saprophyticus_subsp._saprophyticus_ATCC_15305_DNA
STSA003.C.00002.C001_02051	hflX	AL528_RS10260 WP_047503666.1	Bacteria	Firmicutes	Bacilli	NZ_CP014113	Staphylococcus_saprophyticus_strain_FDAARGOS_168
STSC001.C.00004.C001_01561	RN70_RS07700	WP_050331973.1	Bacteria	Firmicutes	Bacilli	NZ_CP010309	Staphylococcus_schleiferi_strain_2317-03
STSC001.C.00005.C001_01476	SSCHL_RS07315	WP_050346222.1	Bacteria	Firmicutes	Bacilli	NZ_AP014944	Staphylococcus_schleiferi_TSCC54.
STSC002.C.00001.C001_01362	hflX	CEP64_RS06815 WP_058591436.1	Bacteria	Firmicutes	Bacilli	NZ_CP022046	Staphylococcus_sciuri_strain_FDAARGOS_285
STSI001.C.00001.C001_01038	AL483_RS05165	WP_061054744.1	Bacteria	Firmicutes	Bacilli	NZ_CP014016	Staphylococcus_simulans_strain_FDAARGOS_124
STSI001.C.00002.C001_02237	hflX	CO689_RS12015 WP_096754628.1	Bacteria	Firmicutes	Bacilli	NZ_CP023497	Staphylococcus_simulans_strain_FDAARGOS_383
STSI002.C.00001.C001_01171	hflX	CKV88_RS05860 WP_002463891.1	Bacteria	Firmicutes	Bacilli	NZ_LT906460	Staphylococcus_simiae_strain_NCTC13838
STSP002.C.00001.C001_00326	N596_RS01605	WP_023022938.1	Bacteria	Firmicutes	Bacilli	NC_022584	Streptococcus_sp._I-G2
STSP003.C.00001.C001_00656	N597_RS03240	WP_023022938.1	Bacteria	Firmicutes	Bacilli	NC_022582	Streptococcus_sp._I-P16
STSP010.C.00001.C001_00653	hflX	AOB58_RS03245 WP_002507794.1	Bacteria	Firmicutes	Bacilli	NZ_CP012968	Staphylococcus_sp._AntiMn-1
STSP013.C.00001.C001_00343	ATM98_RS01700	WP_061563859.1	Bacteria	Firmicutes	Bacilli	NZ_CP013651	Streptococcus_sp._A12
STSP019.C.00001.C001_00451	A6J31_RS03325	WP_080610444.1	Bacteria	Firmicutes	Bacilli	NZ_CP020431	Streptococcus_sp._FDAARGOS_192
STSP022.C.00001.C001_00671	hflX	SNAG_RS03355 WP_096406536.1	Bacteria	Firmicutes	Bacilli	NZ_AP017652	Streptococcus_sp._NPS_308_DNA
STSP034.C.00001.C001_01608	AXE83_RS07905	WP_060956053.1	Bacteria	Firmicutes	Bacilli	NZ_CP014264	Streptococcus_sp._oral_taxon_431
STST001.C.00001.C001_01439	hflX	CKV64_RS07195 WP_095088218.1	Bacteria	Firmicutes	Bacilli	NZ_LT906462	Staphylococcus_stepanovicii_strain_NCTC13839
STSU001.C.00001.C001_01214	SSGZ1_RS05965	WP_012027262.1	Bacteria	Firmicutes	Bacilli	NC_017617	Streptococcus_suis_GZ1
STSU001.C.00002.C001_01270	SSUSC84_RS06210	WP_012027262.1	Bacteria	Firmicutes	Bacilli	NC_012924	Streptococcus_suis_SC84
STSU001.C.00003.C001_00671	SSUBM407_0642	YP_003028401.1	Bacteria	Firmicutes	Bacilli	NC_012926	Streptococcus_suis_BM407
STSU001.C.00004.C001_01186	SSU_RS05820	WP_012027262.1	Bacteria	Firmicutes	Bacilli	NC_012925	Streptococcus_suis_P1/7
STSU001.C.00005.C001_01539	HAS68_RS07530	WP_002937151.1	Bacteria	Firmicutes	Bacilli	NZ_CP002007	Streptococcus_suis_05HAS68
STSU001.C.00006.C001_01305	SSUJS14_RS06380	WP_012027262.1	Bacteria	Firmicutes	Bacilli	NC_017618	Streptococcus_suis_JS14
STSU001.C.00007.C001_00705	SSUST3_RS03425	WP_002937151.1	Bacteria	Firmicutes	Bacilli	NC_015433	Streptococcus_suis_ST3
STSU001.C.00008.C001_01254	SSU12_RS06125	WP_012027262.1	Bacteria	Firmicutes	Bacilli	NC_017619	Streptococcus_suis_SS12
STSU001.C.00010.C001_00679	SSUD12_RS03325	WP_014637710.1	Bacteria	Firmicutes	Bacilli	NC_017621	Streptococcus_suis_D12
STSU001.C.00011.C001_00686	hflX	SSUST1_RS03265 WP_014735647.1	Bacteria	Firmicutes	Bacilli	NC_017950	Streptococcus_suis_ST1
STSU001.C.00012.C001_01210	SSUA7_RS05905	WP_012027262.1	Bacteria	Firmicutes	Bacilli	NC_017622	Streptococcus_suis_A7
STSU001.C.00013.C001_01162	YYK_RS05705	WP_012027262.1	Bacteria	Firmicutes	Bacilli	NC_018526	Streptococcus_suis_S735
STSU001.C.00014.C001_01298	NJAUSS_RS06345	WP_012027262.1	Bacteria	Firmicutes	Bacilli	NC_020526	Streptococcus_suis_SC070731
STSU001.C.00015.C001_00712	TL13_RS03455	WP_015646651.1	Bacteria	Firmicutes	Bacilli	NC_021213	Streptococcus_suis_TL13
STSU001.C.00016.C001_00713	YB51_RS03480	WP_002937151.1	Bacteria	Firmicutes	Bacilli	NC_022516	Streptococcus_suis_YB51
STSU001.C.00017.C001_00703	T15_RS03420	WP_023369751.1	Bacteria	Firmicutes	Bacilli	NC_022665	Streptococcus_suis_T15
STSU001.C.00018.C001_00718	ID09_RS03480	WP_024382245.1	Bacteria	Firmicutes	Bacilli	NZ_CP008921	Streptococcus_suis_6407
STSU001.C.00019.C001_01271	ZY05719_RS06240	WP_012027262.1	Bacteria	Firmicutes	Bacilli	NZ_CP007497	Streptococcus_suis_strain_ZY05719
STSU001.C.00020.C001_00896	AA105_RS04390	WP_002937151.1	Bacteria	Firmicutes	Bacilli	NZ_CP011419	Streptococcus_suis_strain_NSUI002
STSU001.C.00021.C001_00642	APQ97_RS03125	WP_002937151.1	Bacteria	Firmicutes	Bacilli	NZ_CP012911	Streptococcus_suis_strain_NSUI060
STSU001.C.00022.C001_01772	AN924_RS08640	WP_002937151.1	Bacteria	Firmicutes	Bacilli	NZ_CP012731	Streptococcus_suis_strain_90-1330
STSU001.C.00023.C001_00657	A6M16_RS03205	WP_024395263.1	Bacteria	Firmicutes	Bacilli	NZ_CP015557	Streptococcus_suis_strain_DN13
STSU001.C.00024.C001_00638	BFP66_RS03110	WP_024395263.1	Bacteria	Firmicutes	Bacilli	NZ_CP017142	Streptococcus_suis_strain_GZ0565
STSU001.C.00025.C001_01239	hflX	BVD85_RS06190 WP_012027262.1	Bacteria	Firmicutes	Bacilli	NZ_CP018908	Streptococcus_suis_strain_SS2-1
STSU001.C.00026.C001_01271	B9H01_RS06355	WP_012027262.1	Bacteria	Firmicutes	Bacilli	NZ_CP020863	Streptococcus_suis_strain_SC19
STSU001.C.00027.C001_01246	hflX	A9494_RS06230 WP_012027262.1	Bacteria	Firmicutes	Bacilli	NZ_CP016175	Streptococcus_suis_strain_LSM102
STSU001.C.00028.C001_01305	hflX	CR541_RS06555 WP_012027262.1	Bacteria	Firmicutes	Bacilli	NZ_CP024050	Streptococcus_suis_strain_CS100322
STSU001.C.00029.C001_00838	hflX	CR542_RS04205 WP_002937151.1	Bacteria	Firmicutes	Bacilli	NZ_CP024126	Streptococcus_suis_strain_HA0609
STSU001.C.00030.C001_00883	hflX	CVO91_RS04415 WP_002941413.1	Bacteria	Firmicutes	Bacilli	NZ_CP024974	Streptococcus_suis_strain_CZ130302
STSU001.C.00031.C001_01490	hflX	CWI26_RS07455 WP_100881503.1	Bacteria	Firmicutes	Bacilli	NZ_CP025043	Streptococcus_suis_strain_AH681
STSU002.C.00001.C001_00851	BK815_RS04270	WP_073504565.1	Bacteria	Firmicutes	Bacilli	NZ_CP018199	Staphylococcus_succinus_strain_14BME20
STTH001.C.00001.C001_01175	STU_RS15195	WP_011226137.1	Bacteria	Firmicutes	Bacilli	NC_006448	Streptococcus_thermophilus_LMG_18311
STTH001.C.00002.C001_01183	STR_RS05815	WP_011227300.1	Bacteria	Firmicutes	Bacilli	NC_006449	Streptococcus_thermophilus_CNRZ1066
STTH001.C.00003.C001_01196	STER_RS05895	WP_011681260.1	Bacteria	Firmicutes	Bacilli	NC_008532	Streptococcus_thermophilus_LMD-9
STTH001.C.00004.C001_01188	STND_RS05810	WP_014608416.1	Bacteria	Firmicutes	Bacilli	NC_017563	Streptococcus_thermophilus_ND03
STTH001.C.00005.C001_01253	STH8232_RS06190	WP_011681260.1	Bacteria	Firmicutes	Bacilli	NC_017581	Streptococcus_thermophilus_JIM_8232
STTH001.C.00006.C001_01191	Y1U_RS05805	WP_014608416.1	Bacteria	Firmicutes	Bacilli	NC_017927	Streptococcus_thermophilus_MN-ZLW-002
STTH001.C.00007.C001_01408	T303_RS06895	WP_011681260.1	Bacteria	Firmicutes	Bacilli	NZ_CP006819	Streptococcus_thermophilus_ASCC_1275
STTH001.C.00008.C001_01201	SMQ301_RS05905	WP_011681260.1	Bacteria	Firmicutes	Bacilli	NZ_CP011217	Streptococcus_thermophilus_strain_SMQ-301
STTH001.C.00009.C001_01185	MNA02_RS05800	WP_011681260.1	Bacteria	Firmicutes	Bacilli	NZ_CP010999	Streptococcus_thermophilus_strain_MN-BM-A02
STTH001.C.00010.C001_00983	AMD33_RS04795	WP_014608416.1	Bacteria	Firmicutes	Bacilli	NZ_CP012588	Streptococcus_thermophilus_strain_MN-BM-A01
STTH001.C.00011.C001_01765	AVT04_RS08700	WP_011227300.1	Bacteria	Firmicutes	Bacilli	NZ_CP013939	Streptococcus_thermophilus_strain_S9
STTH001.C.00012.C001_00440	A9497_RS02130	WP_011681260.1	Bacteria	Firmicutes	Bacilli	NZ_CP016026	Streptococcus_thermophilus_strain_KLDS_SM
STTH001.C.00013.C001_01742	BAY21_RS08540	WP_011227300.1	Bacteria	Firmicutes	Bacilli	NZ_CP016439	Streptococcus_thermophilus_strain_CS8
STTH001.C.00014.C001_01866	BEN15_RS09150	WP_065973281.1	Bacteria	Firmicutes	Bacilli	NZ_CP016877	Streptococcus_thermophilus_strain_KLDS_3.1003
STTH001.C.00015.C001_01666	BBD27_RS08220	WP_011681260.1	Bacteria	Firmicutes	Bacilli	NZ_CP016394	Streptococcus_thermophilus_strain_ND07
STTH001.C.00016.C001_00340	B1761_RS01700	WP_014608416.1	Bacteria	Firmicutes	Bacilli	NZ_CP019935	Streptococcus_thermophilus_strain_APC151
STTH001.C.00017.C001_01217	hflX	BGL51_RS06090 WP_011681260.1	Bacteria	Firmicutes	Bacilli	NZ_CP017064	Streptococcus_thermophilus_strain_ST3
STTH001.C.00018.C001_00470	hflX	CG712_RS02360 WP_011226137.1	Bacteria	Firmicutes	Bacilli	NZ_CP022547	Streptococcus_thermophilus_strain_B59671
STTH001.C.00019.C001_01180	hflX	CR921_RS05905 WP_011681260.1	Bacteria	Firmicutes	Bacilli	NZ_CP025399	Streptococcus_thermophilus_strain_GABA
STTH001.C.00020.C001_00719	hflX	CR922_RS03595 WP_011227300.1	Bacteria	Firmicutes	Bacilli	NZ_CP025400	Streptococcus_thermophilus_strain_EPS
STTH001.C.00021.C001_01123	hflX	STACADC2_RS05620 WP_087009993.1	Bacteria	Firmicutes	Bacilli	NZ_LT604076	Streptococcus_thermophilus_strain_ACA-DC_2
STUB001.C.00001.C001_01143	SUB_RS05695	WP_037591940.1	Bacteria	Firmicutes	Bacilli	NC_012004	Streptococcus_uberis_0140J
STUB001.C.00002.C001_01154	hflX	CGZ53_RS05775 WP_100912328.1	Bacteria	Firmicutes	Bacilli	NZ_CP022435	Streptococcus_uberis_strain_NZ01
STWA001.C.00001.C001_01459	A284_RS19620	WP_015365052.1	Bacteria	Firmicutes	Bacilli	NC_020164	Staphylococcus_warneri_SG1
STXY001.C.00001.C001_00742	BE24_RS03685	WP_038678405.1	Bacteria	Firmicutes	Bacilli	NZ_CP007208	Staphylococcus_xylosus_strain_HKUOPL8
STXY001.C.00002.C001_01533	SXYLSMQ121_RS07645	WP_042362795.1	Bacteria	Firmicutes	Bacilli	NZ_CP008724	Staphylococcus_xylosus_strain_SMQ-121
STXY001.C.00003.C001_01547	SXYL_RS07735	WP_047172450.1	Bacteria	Firmicutes	Bacilli	NZ_LN554884	Staphylococcus_xylosus_C2a
STXY001.C.00004.C001_00821	AWC37_RS04110	WP_058625731.1	Bacteria	Firmicutes	Bacilli	NZ_CP013922	Staphylococcus_xylosus_strain_S170
SYTH001.C.00001.C001_02132	STH_RS10650	WP_011196248.1	Bacteria	Firmicutes	Clostridia	NC_006177	Symbiobacterium_thermophilum_IAM_14863_DNA
TEAI001.C.00001.C001_01414	hflX	GZ22_RS07010 WP_038560426.1	Bacteria	Firmicutes	Bacilli	NZ_CP008876	Terribacillus_aidingensis_strain_MP602
TEHA001.C.00001.C001_00961	TEH_RS04770	WP_014124370.1	Bacteria	Firmicutes	Bacilli	NC_016052	Tetragenococcus_halophilus_NBRC_12172_DNA
TEHA001.C.00002.C001_00664	AC806_RS03270	WP_061841036.1	Bacteria	Firmicutes	Bacilli	NZ_CP012047	Tetragenococcus_halophilus_strain_MJ4
TEHA001.C.00003.C001_01400	hflX	B2J85_RS07005 WP_014124370.1	Bacteria	Firmicutes	Bacilli	NZ_CP020017	Tetragenococcus_halophilus_strain_KUD23
THCO002.C.00001.C001_01724	hflX	THECO_RS08560 WP_015254635.1	Bacteria	Firmicutes	Bacilli	NC_019897	Thermobacillus_composti_KWC4
TUAL001.C.00001.C001_02006	hflX	CIG75_RS10035 WP_094236541.1	Bacteria	Firmicutes	Bacilli	NZ_CP022657	Tumebacillus_algifaecis_strain_THMBR28
TUSP002.C.00001.C001_03877	hflX	CBW65_RS19395 WP_087458247.1	Bacteria	Firmicutes	Bacilli	NZ_CP021434	Tumebacillus_sp._AR23208
VAPE001.C.00001.C001_00460	BW732_RS02305	WP_077275276.1	Bacteria	Firmicutes	Bacilli	NZ_CP019609	Vagococcus_penaei_strain_CD276
VATE001.C.00001.C001_01167	BHY08_RS05755	WP_071456970.1	Bacteria	Firmicutes	Bacilli	NZ_CP017267	Vagococcus_teuberi_strain_DSM_21459
VIHA001.C.00001.C001_02084	BME96_RS10425	WP_019378495.1	Bacteria	Firmicutes	Bacilli	NZ_CP017962	Virgibacillus_halodenitrificans_strain_PDB-F2
VINE001.C.00001.C001_02371	hflX	CFK40_RS11865 WP_089532505.1	Bacteria	Firmicutes	Bacilli	NZ_CP022437	Virgibacillus_necropolis_strain_LMG_19488
VIPA001.C.00001.C001_03500	hflX	A21D_RS17510 WP_101933985.1	Bacteria	Firmicutes	Bacilli	NZ_CP018622	Virgibacillus_pantothenticus_strain_21D
VISP002.C.00001.C001_04128	BKP57_RS20745	WP_050352822.1	Bacteria	Firmicutes	Bacilli	NZ_CP017762	Virgibacillus_sp._6R
VISP004.C.00001.C001_03087	hflX	CFK37_RS15440 WP_089062708.1	Bacteria	Firmicutes	Bacilli	NZ_CP022315	Virgibacillus_sp._LM2416
VISP005.C.00001.C001_02209	X953_RS10850	WP_040955589.1	Bacteria	Firmicutes	Bacilli	NZ_CP007161	Virgibacillus_sp._SK37
