# Supplementary material for: HflXr, a homolog of a ribosome-splitting factor, mediates antibiotic resistance
Source: Proc Natl Acad Sci U S A. 2018 Dec 13;115(52):13359–64. doi: 10.1073/pnas.1810555115 (PMC6310831; doi:10.1073/pnas.1810555115)
Supplement: Supplementary File [file pnas.1810555115.sd05.xlsx]

## Sheet: dataset S5- clade_lmo0762
Gene identifier (lab code), gene name (GenBank RefSeq) and synonymous names for each gene in the clade of lmo0762. We also indicate the taxonomy of the genome and its GenBank information. There are a few clades from Bacteria outside of Firmicutes that are likely the result of horizontal gene transfer.
GEM_id	Gene name	Synonyms	Kingdom	Phyla	clade	GenBank	Genome identity
ACBR001.C.00001.C001_01675	BN853_RS08320	WP_030005497.1	Bacteria	Tenericutes	Mollicutes	NC_022549	Acholeplasma_brassicae.
ACLA003.C.00001.C001_01363	ACL_RS06775	WP_012243293.1	Bacteria	Tenericutes	Mollicutes	NC_010163	Acholeplasma_laidlawii_PG-8A
ACOC001.C.00001.C001_00023	VV22_RS00115	WP_079560736.1	Bacteria	Tenericutes	Mollicutes	NZ_LK028559	Acholeplasma_oculi_strain_19L
ACPA002.C.00001.C001_00108	BN854_RS00540	WP_084600750.1	Bacteria	Tenericutes	Mollicutes	NC_022538	Acholeplasma_palmae.
ACST001.C.00001.C001_01327	CLOST_RS06790	WP_013361540.1	Bacteria	Firmicutes	Clostridia	NC_014614	Clostridium_sticklandii_str._DSM_519
ACWO001.C.00001.C001_01341	AWO_RS06675	WP_014355683.1	Bacteria	Firmicutes	Clostridia	NC_016894	Acetobacterium_woodii_DSM_1030
ALME001.C.00001.C001_02241	hflX	AMET_RS10985 WP_012063359.1	Bacteria	Firmicutes	Clostridia	NC_009633	Alkaliphilus_metalliredigens_QYMF
ALOR001.C.00001.C001_01033	CLOS_RS05135	WP_012158855.1	Bacteria	Firmicutes	Clostridia	NC_009922	Alkaliphilus_oremlandii_OhILAs
ALOR001.C.00001.C001_01846	CLOS_RS09160	WP_012159638.1	Bacteria	Firmicutes	Clostridia	NC_009922	Alkaliphilus_oremlandii_OhILAs
ANHA001.C.00001.C001_02398	hflX	DO83_RS12000 WP_009265858.1	Bacteria	Firmicutes	Clostridia	NZ_CP012098	Anaerostipes_hadrus_strain_BPB5
ANPR001.C.00001.C001_02477	CPRO_RS12215	WP_066052277.1	Bacteria	Firmicutes	Clostridia	NZ_CP014223	Clostridium_propionicum_DSM_1682
BAAN002.C.00001.C001_01775	BA_1828	NP_844248.1	Bacteria	Firmicutes	Bacilli	NC_003997	Bacillus_anthracis_str._Ames
BAAN002.C.00002.C001_01663	BAS1693	YP_027959.1	Bacteria	Firmicutes	Bacilli	NC_005945	Bacillus_anthracis_str._Sterne
BAAN002.C.00003.C001_01903	hflX	GBAA_RS09165 WP_000391894.1	Bacteria	Firmicutes	Bacilli	NC_007530	Bacillus_anthracis_str._'Ames_Ancestor'
BAAN002.C.00004.C001_02790	hflX	BAMEG_RS13745 WP_000391894.1	Bacteria	Firmicutes	Bacilli	NC_012581	Bacillus_anthracis_str._CDC_684
BAAN002.C.00005.C001_01903	hflX	BAA_RS09670 WP_000391894.1	Bacteria	Firmicutes	Bacilli	NC_012659	Bacillus_anthracis_str._A0248
BAAN002.C.00006.C001_01897	hflX	H9401_RS09140 WP_000391894.1	Bacteria	Firmicutes	Bacilli	NC_017729	Bacillus_anthracis_str._H9401
BAAN002.C.00007.C001_01902	A16_RS09185	WP_000391894.1	Bacteria	Firmicutes	Bacilli	NZ_CP001970	Bacillus_anthracis_str._A16
BAAN002.C.00008.C001_01884	MI63_RS09110	WP_000391894.1	Bacteria	Firmicutes	Bacilli	NZ_CP006742	Bacillus_anthracis_str._SVA11
BAAN002.C.00009.C001_01884	HYU01_RS09110	WP_000391894.1	Bacteria	Firmicutes	Bacilli	NZ_CP008846	Bacillus_anthracis_strain_HYU01
BAAN002.C.00010.C001_02548	DJ48_RS12600	WP_000391894.1	Bacteria	Firmicutes	Bacilli	NZ_CP007618	Bacillus_anthracis_strain_2000031021
BAAN002.C.00011.C001_00657	DJ46_RS04510	WP_000391894.1	Bacteria	Firmicutes	Bacilli	NZ_CP007666	Bacillus_anthracis_str._Vollum
BAAN002.C.00012.C001_01903	TD69_RS09155	WP_000391894.1	Bacteria	Firmicutes	Bacilli	NZ_CP010792	Bacillus_anthracis_strain_Ames_A0462
BAAN002.C.00013.C001_03919	BD64_RS19545	WP_000391894.1	Bacteria	Firmicutes	Bacilli	NZ_CP009325	Bacillus_anthracis_strain_PAK-1
BAAN002.C.00014.C001_00566	BF39_RS04070	WP_000391894.1	Bacteria	Firmicutes	Bacilli	NZ_CP009328	Bacillus_anthracis_strain_Vollum_1B
BAAN002.C.00015.C001_05549	BF37_RS27930	WP_000391894.1	Bacteria	Firmicutes	Bacilli	NZ_CP009331	Bacillus_anthracis_strain_K3
BAAN002.C.00016.C001_04738	BG02_RS24075	WP_000391894.1	Bacteria	Firmicutes	Bacilli	NZ_CP009341	Bacillus_anthracis_strain_Ohio_ACB
BAAN002.C.00017.C001_05150	BF31_RS25950	WP_000391894.1	Bacteria	Firmicutes	Bacilli	NZ_CP009464	Bacillus_anthracis_strain_SK-102
BAAN002.C.00018.C001_01172	BF26_RS06025	WP_000391894.1	Bacteria	Firmicutes	Bacilli	NZ_CP009476	Bacillus_anthracis_strain_Pasteur
BAAN002.C.00019.C001_01011	AW20_RS05655	WP_000391894.1	Bacteria	Firmicutes	Bacilli	NZ_CP009541	Bacillus_anthracis_str._Sterne
BAAN002.C.00020.C001_03551	BG01_RS18335	WP_000391894.1	Bacteria	Firmicutes	Bacilli	NZ_CP009544	Bacillus_anthracis_strain_BA1015
BAAN002.C.00021.C001_00730	BF89_RS04750	WP_000391894.1	Bacteria	Firmicutes	Bacilli	NZ_CP009700	Bacillus_anthracis_strain_BA1035
BAAN002.C.00022.C001_05481	BF90_RS27620	WP_000391894.1	Bacteria	Firmicutes	Bacilli	NZ_CP009697	Bacillus_anthracis_strain_RA3
BAAN002.C.00023.C001_03566	AK39_RS17880	WP_000391894.1	Bacteria	Firmicutes	Bacilli	NZ_CP009598	Bacillus_anthracis_str._V770-NP-1R
BAAN002.C.00024.C001_00056	BF27_RS01605	WP_000391894.1	Bacteria	Firmicutes	Bacilli	NZ_CP009902	Bacillus_anthracis_strain_2002013094
BAAN002.C.00025.C001_03114	BF25_RS16180	WP_000391894.1	Bacteria	Firmicutes	Bacilli	NZ_CP009981	Bacillus_anthracis_strain_Ames
BAAN002.C.00026.C001_05199	BF24_RS26240	WP_000391894.1	Bacteria	Firmicutes	Bacilli	NZ_CP010322	Bacillus_anthracis_strain_Canadian_bison
BAAN002.C.00027.C001_03956	AS53_RS19510	WP_000391894.1	Bacteria	Firmicutes	Bacilli	NZ_CP009315	Bacillus_anthracis_str._Turkey32
BAAN002.C.00028.C001_02160	KD35_RS10390	WP_000391894.1	Bacteria	Firmicutes	Bacilli	NZ_CP010852	Bacillus_anthracis_strain_A1144
BAAN002.C.00029.C001_01904	AW166_RS10500	WP_000391894.1	Bacteria	Firmicutes	Bacilli	NZ_CP014179	Bacillus_anthracis_strain_Stendal
BAAN002.C.00030.C001_01904	A8C77_RS10510	WP_000391894.1	Bacteria	Firmicutes	Bacilli	NZ_CP015779	Bacillus_anthracis_strain_Tangail-1
BAAN002.C.00031.C001_01902	AOQ81_RS09180	WP_000391894.1	Bacteria	Firmicutes	Bacilli	NZ_CP012729	Bacillus_anthracis_strain_Parent2
BAAN002.C.00032.C001_01902	AOQ80_RS09185	WP_000391894.1	Bacteria	Firmicutes	Bacilli	NZ_CP012730	Bacillus_anthracis_strain_Parent1
BAAN002.C.00033.C001_01902	AOD59_RS09185	WP_000391894.1	Bacteria	Firmicutes	Bacilli	NZ_CP012720	Bacillus_anthracis_strain_PR01
BAAN002.C.00034.C001_01902	AOD60_RS09185	WP_000391894.1	Bacteria	Firmicutes	Bacilli	NZ_CP012721	Bacillus_anthracis_strain_PR02
BAAN002.C.00035.C001_01902	AOD63_RS09175	WP_000391894.1	Bacteria	Firmicutes	Bacilli	NZ_CP012722	Bacillus_anthracis_strain_PR05
BAAN002.C.00036.C001_01902	AOD64_RS09185	WP_000391894.1	Bacteria	Firmicutes	Bacilli	NZ_CP012723	Bacillus_anthracis_strain_PR06
BAAN002.C.00037.C001_01902	AOD65_RS09180	WP_000391894.1	Bacteria	Firmicutes	Bacilli	NZ_CP012724	Bacillus_anthracis_strain_PR07
BAAN002.C.00038.C001_01902	AOD66_RS09180	WP_000391894.1	Bacteria	Firmicutes	Bacilli	NZ_CP012725	Bacillus_anthracis_strain_PR08
BAAN002.C.00039.C001_01903	AOD67_RS09180	WP_000391894.1	Bacteria	Firmicutes	Bacilli	NZ_CP012726	Bacillus_anthracis_strain_PR09-1
BAAN002.C.00040.C001_01902	AOD68_RS09180	WP_000391894.1	Bacteria	Firmicutes	Bacilli	NZ_CP012727	Bacillus_anthracis_strain_PR09-4
BAAN002.C.00041.C001_01902	AOD69_RS09180	WP_000391894.1	Bacteria	Firmicutes	Bacilli	NZ_CP012728	Bacillus_anthracis_strain_PR10-4
BAAN002.C.00042.C001_01895	BVB96_RS09480	WP_000391894.1	Bacteria	Firmicutes	Bacilli	NZ_CP018903	Bacillus_anthracis_strain_Tyrol_4675
BAAN002.C.00043.C001_01902	BZG08_RS09560	WP_000391894.1	Bacteria	Firmicutes	Bacilli	NZ_CP019588	Bacillus_anthracis_strain_SPV842_15
BAAN002.C.00044.C001_05257	hflX	CJF63_RS26290 WP_000391894.1	Bacteria	Firmicutes	Bacilli	NZ_CP023001	Bacillus_anthracis_strain_14RA5914
BAAN002.C.00045.C001_04195	hflX	BASH2_RS20980 WP_000391894.1	Bacteria	Firmicutes	Bacilli	NZ_AP014833	Bacillus_anthracis_Shikan-NIID
BABO001.C.00001.C001_01699	CY96_RS08210	WP_000393280.1	Bacteria	Firmicutes	Bacilli	NZ_CP007512	Bacillus_bombysepticus_str._Wang
BACE001.C.00001.C001_01731	BC1761	NP_831536.1	Bacteria	Firmicutes	Bacilli	NC_004722	Bacillus_cereus_ATCC_14579
BACE001.C.00003.C001_01880	hflX	BCE33L_RS09125 WP_000391875.1	Bacteria	Firmicutes	Bacilli	NC_006274	Bacillus_cereus_E33L
BACE001.C.00004.C001_01907	hflX	BCQ_RS09310 WP_000391886.1	Bacteria	Firmicutes	Bacilli	NC_011969	Bacillus_cereus_Q1
BACE001.C.00005.C001_01854	hflX	BCB4264_RS09045 WP_000393292.1	Bacteria	Firmicutes	Bacilli	NC_011725	Bacillus_cereus_B4264
BACE001.C.00006.C001_01935	hflX	BCAH187_RS09510 WP_000391886.1	Bacteria	Firmicutes	Bacilli	NC_011658	Bacillus_cereus_AH187
BACE001.C.00007.C001_01796	hflX	BCG9842_RS08565 WP_000393290.1	Bacteria	Firmicutes	Bacilli	NC_011772	Bacillus_cereus_G9842
BACE001.C.00008.C001_01936	hflX	BCAH820_RS09405 WP_000391876.1	Bacteria	Firmicutes	Bacilli	NC_011773	Bacillus_cereus_AH820
BACE001.C.00009.C001_01843	hflX	BCA_RS09795 WP_000391883.1	Bacteria	Firmicutes	Bacilli	NC_012472	Bacillus_cereus_03BB102
BACE001.C.00010.C001_01851	hflX	BACI_RS09100 WP_000391872.1	Bacteria	Firmicutes	Bacilli	NC_014335	Bacillus_cereus_biovar_anthracis_str._CI
BACE001.C.00011.C001_01809	hflX	BCF_RS08830 WP_000391888.1	Bacteria	Firmicutes	Bacilli	NC_016779	Bacillus_cereus_F837/76
BACE001.C.00012.C001_01878	BCN_RS09185	WP_000391886.1	Bacteria	Firmicutes	Bacilli	NC_016771	Bacillus_cereus_NC7401
BACE001.C.00013.C001_05378	BCK_RS26010	WP_000391886.1	Bacteria	Firmicutes	Bacilli	NC_018491	Bacillus_cereus_FRI-35
BACE001.C.00014.C001_01163	DA68_RS05470	WP_025966203.1	Bacteria	Firmicutes	Bacilli	NZ_CP015727	Bacillus_cereus_strain_A1
BACE001.C.00015.C001_03882	NT98_RS19870	WP_002193989.1	Bacteria	Firmicutes	Bacilli	NZ_CP009941	Bacillus_cereus_strain_03BB87
BACE001.C.00016.C001_02981	AW22_RS15410	WP_042512935.1	Bacteria	Firmicutes	Bacilli	NZ_CP009300	Bacillus_cereus_D17
BACE001.C.00017.C001_01913	AS54_RS10130	WP_000391883.1	Bacteria	Firmicutes	Bacilli	NZ_CP009318	Bacillus_cereus_03BB102
BACE001.C.00018.C001_03508	BG03_RS18515	WP_002193989.1	Bacteria	Firmicutes	Bacilli	NZ_CP009369	Bacillus_cereus_strain_FM1
BACE001.C.00019.C001_02031	BG11_RS11440	WP_000391874.1	Bacteria	Firmicutes	Bacilli	NZ_CP009596	Bacillus_cereus_strain_3a
BACE001.C.00020.C001_00727	AQ16_RS03885	WP_002193989.1	Bacteria	Firmicutes	Bacilli	NZ_CP009590	Bacillus_cereus_G9241
BACE001.C.00021.C001_00958	BF35_RS04760	WP_000391879.1	Bacteria	Firmicutes	Bacilli	NZ_CP009628	Bacillus_cereus_ATCC_4342
BACE001.C.00022.C001_00465	AK40_RS05990	WP_000391888.1	Bacteria	Firmicutes	Bacilli	NZ_CP009641	Bacillus_cereus_03BB108
BACE001.C.00023.C001_04040	BF28_RS21915	WP_000391875.1	Bacteria	Firmicutes	Bacilli	NZ_CP009968	Bacillus_cereus_E33L
BACE001.C.00024.C001_02651	BF33_RS13085	WP_000391874.1	Bacteria	Firmicutes	Bacilli	NZ_CP009605	Bacillus_cereus_strain_S2-8
BACE001.C.00025.C001_01910	FORC5_RS09305	WP_000393291.1	Bacteria	Firmicutes	Bacilli	NZ_CP009686	Bacillus_cereus_strain_FORC_005
BACE001.C.00026.C001_03915	ACN91_RS18950	WP_053564777.1	Bacteria	Firmicutes	Bacilli	NZ_CP012483	Bacillus_cereus_strain_NJ-W
BACE001.C.00027.C001_03645	FORC13_RS17620	WP_000393283.1	Bacteria	Firmicutes	Bacilli	NZ_CP011145	Bacillus_cereus_strain_FORC_013
BACE001.C.00028.C001_01876	WR47_RS08920	WP_000393283.1	Bacteria	Firmicutes	Bacilli	NZ_CP011151	Bacillus_cereus_strain_CMCC_P0021
BACE001.C.00029.C001_01879	WR51_RS08925	WP_000393283.1	Bacteria	Firmicutes	Bacilli	NZ_CP011153	Bacillus_cereus_strain_CMCC_P0011
BACE001.C.00030.C001_01811	WR52_RS08620	WP_000393287.1	Bacteria	Firmicutes	Bacilli	NZ_CP011155	Bacillus_cereus_strain_HN001
BACE001.C.00031.C001_01863	FORC24_RS09125	WP_000393283.1	Bacteria	Firmicutes	Bacilli	NZ_CP012691	Bacillus_cereus_strain_FORC_024
BACE001.C.00032.C001_03698	A7A70_RS18280	WP_000391879.1	Bacteria	Firmicutes	Bacilli	NZ_CP015589	Bacillus_cereus_strain_AR156
BACE001.C.00033.C001_01812	BEI49_RS09105	WP_000391876.1	Bacteria	Firmicutes	Bacilli	NZ_CP018933	Bacillus_cereus_strain_ISSFR-9F
BACE001.C.00034.C001_03887	BEI48_RS19445	WP_000391876.1	Bacteria	Firmicutes	Bacilli	NZ_CP018931	Bacillus_cereus_strain_ISSFR-3F
BACE001.C.00035.C001_05632	BEI53_RS28190	WP_000391876.1	Bacteria	Firmicutes	Bacilli	NZ_CP018935	Bacillus_cereus_strain_JEM-2
BACE001.C.00036.C001_01887	FORC21_RS09435	WP_000393283.1	Bacteria	Firmicutes	Bacilli	NZ_CP014486	Bacillus_cereus_strain_FORC021
BACE001.C.00037.C001_01846	hflX	BA203_RS09230 WP_025710147.1	Bacteria	Firmicutes	Bacilli	NZ_CP016315	Bacillus_cereus_strain_D12_2
BACE001.C.00038.C001_01885	hflX	BA202_RS09425 WP_046646891.1	Bacteria	Firmicutes	Bacilli	NZ_CP016316	Bacillus_cereus_strain_M3
BACE001.C.00039.C001_01839	hflX	FORC48_RS09195 WP_000393291.1	Bacteria	Firmicutes	Bacilli	NZ_CP017234	Bacillus_cereus_strain_FORC_048
BACE001.C.00040.C001_01837	hflX	BA204_RS09185 WP_000393278.1	Bacteria	Firmicutes	Bacilli	NZ_CP016595	Bacillus_cereus_strain_K8
BACE001.C.00041.C001_01837	hflX	BA201_RS09185 WP_000393283.1	Bacteria	Firmicutes	Bacilli	NZ_CP016360	Bacillus_cereus_strain_M13
BACE001.C.00042.C001_01832	hflX	FORC47_RS09160 WP_089170785.1	Bacteria	Firmicutes	Bacilli	NZ_CP017060	Bacillus_cereus_strain_FORC_047
BACE001.C.00043.C001_01852	hflX	CGZ63_RS09245 WP_000393283.1	Bacteria	Firmicutes	Bacilli	NZ_CP022445	Bacillus_cereus_C1L
BACE001.C.00044.C001_03640	hflX	CK938_RS18200 WP_000391886.1	Bacteria	Firmicutes	Bacilli	NZ_CP023179	Bacillus_cereus_strain_CC-1
BACE001.C.00045.C001_03741	hflX	CSW12_RS18705 WP_000393275.1	Bacteria	Firmicutes	Bacilli	NZ_CP024655	Bacillus_cereus_strain_MLY1_MLY1.0
BACL002.C.00001.C001_00807	hflX	ABC_RS04000 WP_050748938.1	Bacteria	Firmicutes	Bacilli	NC_006582	Bacillus_clausii_KSM-K16_DNA
BACL002.C.00002.C001_01208	DB29_RS05935	WP_051881243.1	Bacteria	Firmicutes	Bacilli	NZ_CP012475	Bacillus_clausii_strain_ENTPro
BACL002.C.00003.C001_00511	hflX	BC8716_RS02560 WP_094423792.1	Bacteria	Firmicutes	Bacilli	NZ_CP019985	Bacillus_clausii_strain_DSM_8716
BACY001.C.00001.C001_01581	hflX	BCER98_RS07555 WP_012093927.1	Bacteria	Firmicutes	Bacilli	NC_009674	Bacillus_cytotoxicus_NVH_391-98
BALE001.C.00001.C001_03210	BLEG1_RS15880	WP_038483180.1	Bacteria	Firmicutes	Bacilli	NZ_CP003923	Bacillus_lehensis_G1
BAMU001.C.00001.C001_00200	ABE28_RS00995	WP_064462142.1	Bacteria	Firmicutes	Bacilli	NZ_CP017080	Bacillus_muralis_strain_G25-68
BAMY001.C.00001.C001_01854	hflX	BCERKBAB4_RS08765 WP_012260726.1	Bacteria	Firmicutes	Bacilli	NC_010184	Bacillus_weihenstephanensis_KBAB4
BAMY001.C.00002.C001_04423	MA06_RS23575	WP_040119398.1	Bacteria	Firmicutes	Bacilli	NZ_CP007626	Bacillus_mycoides_strain_219298
BAMY001.C.00003.C001_03144	BWEI_RS15125	WP_002031224.1	Bacteria	Firmicutes	Bacilli	NZ_CP009746	Bacillus_weihenstephanensis_strain_WSBC_10204
BAMY001.C.00004.C001_04193	BG05_RS22335	WP_002126761.1	Bacteria	Firmicutes	Bacilli	NZ_CP009692	Bacillus_mycoides_strain_ATCC_6462
BAMY001.C.00005.C001_00593	hflX	BG07_RS05095 WP_040119398.1	Bacteria	Firmicutes	Bacilli	NZ_CP009651	Bacillus_mycoides_strain_BTZ
BAMY001.C.00006.C001_01953	B7492_RS09765	WP_085310372.1	Bacteria	Firmicutes	Bacilli	NZ_CP020743	Bacillus_mycoides_strain_Gnyt1
BASI001.C.00001.C001_00215	UP17_RS01060	WP_061461133.1	Bacteria	Firmicutes	Bacilli	NZ_CP011008	Bacillus_simplex_strain_SH-B26
BASI001.C.00002.C001_02246	hflX	BS1321_RS11235 WP_063236195.1	Bacteria	Firmicutes	Bacilli	NZ_CP017704	Bacillus_simplex_NBRC_15720_=_DSM_1321
BASP011.C.00001.C001_01289	A6J74_RS07940	WP_000391889.1	Bacteria	Firmicutes	Bacilli	NZ_CP020437	Bacillus_sp._FDAARGOS_235
BASP013.C.00001.C001_01866	BGI23_RS09050	WP_070805735.1	Bacteria	Firmicutes	Bacilli	NZ_CP017016	Bacillus_sp._ABP14
BASP023.C.00001.C001_04791	hflX	CU648_RS23960 WP_000391875.1	Bacteria	Firmicutes	Bacilli	NZ_CP025122	Bacillus_sp._HBCD-sjtu
BASP028.C.00001.C001_00575	OXB_RS02865	WP_041071742.1	Bacteria	Firmicutes	Bacilli	NZ_AP013294	Bacillus_sp._OxB-1_DNA
BATH001.C.00001.C001_01760	hflX	BT9727_1674 YP_036006.1	Bacteria	Firmicutes	Bacilli	NC_005957	Bacillus_thuringiensis_serovar_konkukian_str._97-27
BATH001.C.00002.C001_01866	hflX	BALH_RS09075 WP_000391888.1	Bacteria	Firmicutes	Bacilli	NC_008600	Bacillus_thuringiensis_str._Al_Hakam
BATH001.C.00003.C001_01854	hflX	BMB171_RS09055 WP_000393287.1	Bacteria	Firmicutes	Bacilli	NC_014171	Bacillus_thuringiensis_BMB171
BATH001.C.00004.C001_02069	hflX	YBT020_RS09970 WP_000391879.1	Bacteria	Firmicutes	Bacilli	NC_017200	Bacillus_thuringiensis_serovar_finitimus_YBT-020
BATH001.C.00005.C001_01868	hflX	CT43_RS08845 WP_000393283.1	Bacteria	Firmicutes	Bacilli	NC_017208	Bacillus_thuringiensis_serovar_chinensis_CT-43
BATH001.C.00006.C001_02359	hflX	BTG_RS11215 WP_000393288.1	Bacteria	Firmicutes	Bacilli	NC_018500	Bacillus_thuringiensis_HD-771
BATH001.C.00007.C001_01375	hflX	BTF1_RS06545 WP_000393288.1	Bacteria	Firmicutes	Bacilli	NC_018508	Bacillus_thuringiensis_HD-789
BATH001.C.00008.C001_01069	hflX	MC28_RS05050 WP_000391891.1	Bacteria	Firmicutes	Bacilli	NC_018693	Bacillus_thuringiensis_MC28
BATH001.C.00009.C001_01887	hflX	BTB_RS08940 WP_000393283.1	Bacteria	Firmicutes	Bacilli	NC_018877	Bacillus_thuringiensis_Bt407
BATH001.C.00010.C001_02122	hflX	HD73_RS10330 WP_000393280.1	Bacteria	Firmicutes	Bacilli	NC_020238	Bacillus_thuringiensis_serovar_kurstaki_str._HD73
BATH001.C.00011.C001_01872	hflX	H175_RS08865 WP_000393283.1	Bacteria	Firmicutes	Bacilli	NC_020376	Bacillus_thuringiensis_serovar_thuringiensis_str._IS5056
BATH001.C.00012.C001_02165	hflX	YBT1518_RS10375 WP_000393283.1	Bacteria	Firmicutes	Bacilli	NC_022873	Bacillus_thuringiensis_YBT-1518
BATH001.C.00014.C001_02156	BTK_RS10490	WP_000393280.1	Bacteria	Firmicutes	Bacilli	NZ_CP004870	Bacillus_thuringiensis_serovar_kurstaki_str._HD-1
BATH001.C.00015.C001_04358	DF16_RS21095	WP_000393280.1	Bacteria	Firmicutes	Bacilli	NZ_CP007607	Bacillus_thuringiensis_serovar_kurstaki_str._YBT-1520
BATH001.C.00016.C001_02108	BT4G5_RS10270	WP_000393280.1	Bacteria	Firmicutes	Bacilli	NZ_CP010089	Bacillus_thuringiensis_serovar_galleriae_strain_HD-29
BATH001.C.00017.C001_03118	BF38_RS18115	WP_000391875.1	Bacteria	Firmicutes	Bacilli	NZ_CP009335	Bacillus_thuringiensis_strain_HD1011
BATH001.C.00018.C001_05122	BF32_RS25055	WP_000391888.1	Bacteria	Firmicutes	Bacilli	NZ_CP009600	Bacillus_thuringiensis_strain_HD571
BATH001.C.00019.C001_03380	BF36_RS16650	WP_000391876.1	Bacteria	Firmicutes	Bacilli	NZ_CP009720	Bacillus_thuringiensis_strain_HD682
BATH001.C.00020.C001_00723	BG06_RS03855	WP_000391877.1	Bacteria	Firmicutes	Bacilli	NZ_CP010088	Bacillus_thuringiensis_strain_97-27
BATH001.C.00021.C001_02219	AS86_RS16455	WP_000393288.1	Bacteria	Firmicutes	Bacilli	NZ_CP009351	Bacillus_thuringiensis_HD1002
BATH001.C.00022.C001_01960	SD98_RS09500	WP_044797936.1	Bacteria	Firmicutes	Bacilli	NZ_CP010577	Bacillus_thuringiensis_serovar_morrisoni_strain_BGSC_4AA1
BATH001.C.00023.C001_00856	XI92_RS04130	WP_000393280.1	Bacteria	Firmicutes	Bacilli	NZ_CP011349	Bacillus_thuringiensis_strain_YC-10
BATH001.C.00024.C001_01907	AC241_RS09300	WP_000393282.1	Bacteria	Firmicutes	Bacilli	NZ_CP012099	Bacillus_thuringiensis_strain_HS18-1
BATH001.C.00025.C001_01824	NF53_RS08875	WP_000393278.1	Bacteria	Firmicutes	Bacilli	NZ_CP010106	Bacillus_thuringiensis_serovar_indiana_strain_HD521
BATH001.C.00026.C001_04345	AQ980_RS20580	WP_000393280.1	Bacteria	Firmicutes	Bacilli	NZ_CP013055	Bacillus_thuringiensis_strain_YWC2-8
BATH001.C.00027.C001_01793	ATN06_RS09180	WP_060630369.1	Bacteria	Firmicutes	Bacilli	NZ_CP013274	Bacillus_thuringiensis_strain_CTC
BATH001.C.00028.C001_04272	KNN_RS20285	WP_000393285.1	Bacteria	Firmicutes	Bacilli	NZ_AP014864	Bacillus_thuringiensis_serovar_tolworthi_DNA
BATH001.C.00029.C001_01803	AXW78_RS08560	WP_046945417.1	Bacteria	Firmicutes	Bacilli	NZ_CP014282	Bacillus_thuringiensis_strain_Bt185
BATH001.C.00030.C001_01977	A3L20_RS09380	WP_044797936.1	Bacteria	Firmicutes	Bacilli	NZ_CP014847	Bacillus_thuringiensis_strain_HD12
BATH001.C.00031.C001_02080	BtBc_RS09885	WP_000393280.1	Bacteria	Firmicutes	Bacilli	NZ_CP015150	Bacillus_thuringiensis_strain_Bc601
BATH001.C.00032.C001_01911	Bt4C1_RS09085	WP_000393288.1	Bacteria	Firmicutes	Bacilli	NZ_CP015176	Bacillus_thuringiensis_serovar_alesti_strain_BGSC_4C1
BATH001.C.00033.C001_02044	hflX	BT246_RS09790 WP_065483140.1	Bacteria	Firmicutes	Bacilli	NZ_CP015350	Bacillus_thuringiensis_strain_MYBT18246
BATH001.C.00034.C001_04188	BCM43_RS19805	WP_065704389.1	Bacteria	Firmicutes	Bacilli	NZ_CP016588	Bacillus_thuringiensis_strain_KNU-07
BATH001.C.00035.C001_02130	BTI247_RS10155	WP_000393281.1	Bacteria	Firmicutes	Bacilli	NZ_CP015250	Bacillus_thuringiensis_Bt18247
BATH001.C.00036.C001_01969	B4918_RS09845	WP_000393290.1	Bacteria	Firmicutes	Bacilli	NZ_CP020002	Bacillus_thuringiensis_strain_L-7601
BATH001.C.00037.C001_01709	hflX	CAB88_RS08550 WP_000393283.1	Bacteria	Firmicutes	Bacilli	NZ_CP021061	Bacillus_thuringiensis_strain_ATCC_10792
BATH001.C.00038.C001_00618	hflX	BJG91_RS05260 WP_000393283.1	Bacteria	Firmicutes	Bacilli	NZ_CP017577	Bacillus_thuringiensis_strain_SCG04-02
BATH001.C.00039.C001_01339	hflX	BVH75_RS06685 WP_000393281.1	Bacteria	Firmicutes	Bacilli	NZ_CP019230	Bacillus_thuringiensis_strain_YGd22-03
BATH001.C.00040.C001_01871	hflX	B7P25_RS09360 WP_000391879.1	Bacteria	Firmicutes	Bacilli	NZ_CP020723	Bacillus_thuringiensis_strain_BM-BT15426
BATH001.C.00041.C001_03365	hflX	CCX84_RS16825 WP_000393281.1	Bacteria	Firmicutes	Bacilli	NZ_CP022345	Bacillus_thuringiensis_strain_c25
BATO001.C.00001.C001_04626	BTOYO_RS22075	WP_000391889.1	Bacteria	Firmicutes	Bacilli	NC_022781	Bacillus_toyonensis_BCT-7112
BLHA001.C.00001.C001_00764	hflX	CGC63_RS03820 WP_003023451.1	Bacteria	Firmicutes	Clostridia	NZ_CP022413	Blautia_hansenii_DSM_20583
BLSP004.C.00001.C001_02735	A4V09_RS13685	WP_065542845.1	Bacteria	Firmicutes	Clostridia	NZ_CP015405	Blautia_sp._YL58
BRTH001.C.00001.C001_01484	hflX	CNY62_RS07420 WP_069125658.1	Bacteria	Firmicutes	Bacilli	NZ_CP023483	Brochothrix_thermosphacta_strain_BI
BRTH001.C.00002.C001_01403	hflX	CPF12_RS07015 WP_069125658.1	Bacteria	Firmicutes	Bacilli	NZ_CP023643	Brochothrix_thermosphacta_strain_BII
BUHU001.C.00001.C001_00701	bhn_RS03940	WP_083385695.1	Bacteria	Firmicutes	Clostridia	NZ_CP017831	Butyrivibrio_hungatei_strain_MB2003_I
BUPR001.C.00001.C001_02187	hflX	BPR_RS10940 WP_013281548.1	Bacteria	Firmicutes	Clostridia	NC_014387	Butyrivibrio_proteoclasticus_B316_1
CAAR001.C.00001.C001_00795	hflX	RATSFB_RS03940 WP_014094756.1	Bacteria	Firmicutes	Clostridia	NC_016012	Candidatus_Arthromitus_sp._SFB-rat-Yit_DNA
CAAR002.C.00001.C001_00929	SFBMNL_RS04610	WP_042294684.1	Bacteria	Firmicutes	Clostridia	NZ_CP008713	Candidatus_Arthromitus_sp._SFB-mouse-NL
CAAR003.C.00001.C001_00919	SFBM_RS04550	WP_014017966.1	Bacteria	Firmicutes	Clostridia	NC_015913	Candidatus_Arthromitus_sp._SFB-mouse-Japan_DNA
CAAR003.C.00002.C001_00896	hflX	MOUSESFB_RS04435 WP_005806080.1	Bacteria	Firmicutes	Clostridia	NC_017294	Candidatus_Arthromitus_sp._SFB-mouse-Yit_DNA
CAIZ001.C.00001.C001_00422	hflX	KQ51_RS02120 WP_052609055.1	Bacteria	Tenericutes	Candidatus	NZ_CP009415	Candidatus_Izimaplasma_sp._HR1
CAMA001.C.00001.C001_00850	BN424_RS04180	WP_015075769.1	Bacteria	Firmicutes	Bacilli	NC_019425	Carnobacterium_maltaromaticum_LMA28
CASU003.C.00001.C001_01109	hflX	TTE_RS05370 WP_041587307.1	Bacteria	Firmicutes	Clostridia	NC_003869	Thermoanaerobacter_tengcongensis_MB4
CLAC001.C.00001.C001_02268	hflX	CA_C2299 NP_348915.1	Bacteria	Firmicutes	Clostridia	NC_003030	Clostridium_acetobutylicum_ATCC_824
CLAC001.C.00002.C001_02361	hflX	CEA_RS11740 WP_010965596.1	Bacteria	Firmicutes	Clostridia	NC_017295	Clostridium_acetobutylicum_EA_2018
CLAC001.C.00003.C001_02362	hflX	SMB_RS11745 WP_010965596.1	Bacteria	Firmicutes	Clostridia	NC_015687	Clostridium_acetobutylicum_DSM_1731
CLAC002.C.00001.C001_01573	CACET_RS07830	WP_044823796.1	Bacteria	Firmicutes	Clostridia	NZ_CP009687	Clostridium_aceticum_strain_DSM_1496
CLAR001.C.00001.C001_01548	RSJ17_RS08365	WP_039631286.1	Bacteria	Firmicutes	Clostridia	NZ_CP014176	Clostridium_botulinum_strain_89G
CLAR001.C.00001.C001_03542	RSJ17_RS18335	WP_039635910.1	Bacteria	Firmicutes	Clostridia	NZ_CP014176	Clostridium_botulinum_strain_89G
CLAU001.C.00001.C001_01279	hflX	CAETHG_RS06195 WP_013240019.1	Bacteria	Firmicutes	Clostridia	NC_022592	Clostridium_autoethanogenum_DSM_10061
CLAU001.C.00002.C001_01248	CLAU_RS06155	WP_013240019.1	Bacteria	Firmicutes	Clostridia	NZ_CP012395	Clostridium_autoethanogenum_DSM_10061
CLBA001.C.00001.C001_02994	U729_RS14920	WP_039316462.1	Bacteria	Firmicutes	Clostridia	NZ_CP006905	Clostridium_baratii_str._Sullivan
CLBA001.C.00002.C001_02950	NPD11_RS15330	WP_077230493.1	Bacteria	Firmicutes	Clostridia	NZ_CP014204	Clostridium_baratii_strain_CDC51267
CLBE001.C.00001.C001_04372	hflX	CBEI_RS21620 WP_012060384.1	Bacteria	Firmicutes	Clostridia	NC_009617	Clostridium_beijerinckii_NCIMB_8052
CLBE001.C.00002.C001_04538	X276_RS22695	WP_023973252.1	Bacteria	Firmicutes	Clostridia	NZ_CP011966	Clostridium_beijerinckii_NRRL_B-598
CLBE001.C.00003.C001_04361	CBS_RS21615	WP_012060384.1	Bacteria	Firmicutes	Clostridia	NZ_CP006777	Clostridium_beijerinckii_ATCC_35702
CLBE001.C.00004.C001_04675	LF65_RS23140	WP_041899392.1	Bacteria	Firmicutes	Clostridia	NZ_CP010086	Clostridium_beijerinckii_strain_NCIMB_14988
CLBE001.C.00005.C001_04457	CLBIJ_RS22290	WP_077309105.1	Bacteria	Firmicutes	Clostridia	NZ_CP016090	Clostridium_beijerinckii_strain_BAS/B3/I/124
CLBO001.C.00001.C001_02026	CM240_RS10025	WP_044038925.1	Bacteria	Firmicutes	Clostridia	NZ_HG917868	Clostridium_bornimense_replicon_M2/40
CLBO002.C.00001.C001_03115	CLB_RS15345	WP_012048095.1	Bacteria	Firmicutes	Clostridia	NC_009697	Clostridium_botulinum_A_str._ATCC_19397
CLBO002.C.00002.C001_02830	CLC_2982	YP_001388809.1	Bacteria	Firmicutes	Clostridia	NC_009698	Clostridium_botulinum_A_str._Hall
CLBO002.C.00003.C001_03118	CLI_RS15345	WP_012100802.1	Bacteria	Firmicutes	Clostridia	NC_009699	Clostridium_botulinum_F_str._Langeland
CLBO002.C.00004.C001_03178	hflX	CLD_RS15625 WP_003403637.1	Bacteria	Firmicutes	Clostridia	NC_010516	Clostridium_botulinum_B1_str._Okra
CLBO002.C.00005.C001_03140	hflX	CLK_RS15390 WP_012342148.1	Bacteria	Firmicutes	Clostridia	NC_010520	Clostridium_botulinum_A3_str._Loch_Maree
CLBO002.C.00006.C001_00974	CLL_RS22445	WP_012424096.1	Bacteria	Firmicutes	Clostridia	NC_010674	Clostridium_botulinum_B_str._Eklund_17B
CLBO002.C.00007.C001_00909	CLH_RS04525	WP_012450248.1	Bacteria	Firmicutes	Clostridia	NC_010723	Clostridium_botulinum_E3_str._Alaska_E43
CLBO002.C.00008.C001_03291	hflX	CLJ_RS17515 WP_003360105.1	Bacteria	Firmicutes	Clostridia	NC_012658	Clostridium_botulinum_Ba4_str._657
CLBO002.C.00009.C001_03364	hflX	CLM_RS16460 WP_012703740.1	Bacteria	Firmicutes	Clostridia	NC_012563	Clostridium_botulinum_A2_str._Kyoto
CLBO002.C.00010.C001_03060	hflX	CBO3080 YP_001255572.1	Bacteria	Firmicutes	Clostridia	NC_009495	Clostridium_botulinum_A_str._ATCC_3502
CLBO002.C.00011.C001_03129	CBF_RS15400	WP_012100802.1	Bacteria	Firmicutes	Clostridia	NC_017297	Clostridium_botulinum_F_str._230613
CLBO002.C.00012.C001_01041	CBC4_RS05185	WP_013725240.1	Bacteria	Firmicutes	Clostridia	NC_015425	Clostridium_botulinum_BKT015925
CLBO002.C.00013.C001_03113	H04402_RS15300	WP_014521720.1	Bacteria	Firmicutes	Clostridia	NC_017299	Clostridium_botulinum_H04402_065
CLBO002.C.00014.C001_00977	CB17B_RS04875	WP_012424096.1	Bacteria	Firmicutes	Clostridia	NC_018648	Clostridium_botulinum_B_str._Eklund_17B(NRP)
CLBO002.C.00015.C001_03323	U728_RS16480	WP_035791020.1	Bacteria	Firmicutes	Clostridia	NZ_CP006903	Clostridium_botulinum_202F
CLBO002.C.00016.C001_01029	T259_RS05140	WP_003360105.1	Bacteria	Firmicutes	Clostridia	NZ_CP006908	Clostridium_botulinum_CDC_1436
CLBO002.C.00017.C001_00898	ST13_RS04475	WP_012450248.1	Bacteria	Firmicutes	Clostridia	NZ_CP010520	Clostridium_botulinum_strain_NCTC_8266
CLBO002.C.00018.C001_00898	ST12_RS04475	WP_012450248.1	Bacteria	Firmicutes	Clostridia	NZ_CP010521	Clostridium_botulinum_strain_NCTC_8550
CLBO002.C.00019.C001_03113	CBB2_RS15310	WP_014521720.1	Bacteria	Firmicutes	Clostridia	NZ_AP014696	Clostridium_botulinum_111.
CLBO002.C.00020.C001_01628	NPD2_RS08165	WP_003357966.1	Bacteria	Firmicutes	Clostridia	NZ_CP013246	Clostridium_botulinum_strain_CDC_69094
CLBO002.C.00021.C001_03256	NPD12_RS16830	WP_003357966.1	Bacteria	Firmicutes	Clostridia	NZ_CP014148	Clostridium_botulinum_strain_CDC_67190
CLBO002.C.00022.C001_03859	hflX	NPD7_RS20600 WP_096045339.1	Bacteria	Firmicutes	Clostridia	NZ_CP013242	Clostridium_botulinum_strain_CDC_67071
CLBO002.C.00023.C001_02877	NPD5_RS14435	WP_072586272.1	Bacteria	Firmicutes	Clostridia	NZ_CP013243	Clostridium_botulinum_strain_CDC_1632
CLBO002.C.00024.C001_01776	NPD3_RS08895	WP_061319769.1	Bacteria	Firmicutes	Clostridia	NZ_CP013247	Clostridium_botulinum_strain_CDC_53174
CLBO002.C.00025.C001_03164	hflX	RSJ15_RS15825 WP_061321086.1	Bacteria	Firmicutes	Clostridia	NZ_CP013843	Clostridium_botulinum_strain_B742
CLBO002.C.00026.C001_03102	hflX	RSJ5_RS15515 WP_061319769.1	Bacteria	Firmicutes	Clostridia	NZ_CP013849	Clostridium_botulinum_strain_Mauritius
CLBO002.C.00027.C001_03227	hflX	RSJ11_RS17635 WP_061327842.1	Bacteria	Firmicutes	Clostridia	NZ_CP013701	Clostridium_botulinum_strain_AM1195
CLBO002.C.00028.C001_03162	hflX	RSJ13_RS15815 WP_075144324.1	Bacteria	Firmicutes	Clostridia	NZ_CP013841	Clostridium_botulinum_strain_AM1051
CLBO002.C.00029.C001_03151	hflX	RSJ19_RS17100 WP_061323965.1	Bacteria	Firmicutes	Clostridia	NZ_CP013845	Clostridium_botulinum_strain_A634
CLBO002.C.00030.C001_03361	hflX	RSJ14_RS16810 WP_012703740.1	Bacteria	Firmicutes	Clostridia	NZ_CP013847	Clostridium_botulinum_strain_Af650
CLBO002.C.00031.C001_03396	hflX	RSJ6_RS16990 WP_085320736.1	Bacteria	Firmicutes	Clostridia	NZ_CP013850	Clostridium_botulinum_strain_B305
CLBO002.C.00032.C001_03143	hflX	B2M06_RS15720 WP_075144324.1	Bacteria	Firmicutes	Clostridia	NZ_CP014151	Clostridium_botulinum_strain_BrDura
CLBO002.C.00033.C001_03242	hflX	RSJ21_RS16660 WP_085320736.1	Bacteria	Firmicutes	Clostridia	NZ_CP014219	Clostridium_botulinum_strain_B515
CLBO002.C.00034.C001_03294	hflX	RSJ22_RS17060 WP_085320736.1	Bacteria	Firmicutes	Clostridia	NZ_CP014174	Clostridium_botulinum_strain_B609
CLBO003.C.00001.C001_01652	hflX	CGC65_RS08260 WP_002569874.1	Bacteria	Firmicutes	Clostridia	NZ_CP022464	Clostridium_bolteae_strain_ATCC_BAA-613
CLBU001.C.00001.C001_01254	ATN24_RS06230	WP_033127195.1	Bacteria	Firmicutes	Clostridia	NZ_CP013252	Clostridium_butyricum_strain_KNU-L09_1
CLBU001.C.00002.C001_00961	ATD26_RS04780	WP_033127195.1	Bacteria	Firmicutes	Clostridia	NZ_CP013352	Clostridium_butyricum_strain_JKY6D1_1
CLBU001.C.00003.C001_00937	AZ909_RS04675	WP_033127195.1	Bacteria	Firmicutes	Clostridia	NZ_CP014704	Clostridium_butyricum_strain_TOA_1
CLBU001.C.00004.C001_01166	NPD4_RS09570	WP_003409327.1	Bacteria	Firmicutes	Clostridia	NZ_CP013239	Clostridium_butyricum_strain_CDC_51208
CLCA002.C.00001.C001_03449	Ccar_RS17155	WP_007061949.1	Bacteria	Firmicutes	Clostridia	NZ_CP011803	Clostridium_carboxidivorans_P7
CLCE001.C.00001.C001_02134	hflX	CLOCEL_RS10550 WP_010076938.1	Bacteria	Firmicutes	Clostridia	NC_014393	Clostridium_cellulovorans_743B
CLCE002.C.00001.C001_00179	hflX	CCEL_RS00895 WP_012634631.1	Bacteria	Firmicutes	Clostridia	NC_011898	Clostridium_cellulolyticum_H10
CLCH001.C.00001.C001_00799	hflX	BTM21_RS04000 WP_021876008.1	Bacteria	Firmicutes	Clostridia	NZ_CP018624	Clostridium_chauvoei_strain_DSM_7528
CLCH001.C.00002.C001_01808	hflX	BTM20_RS09040 WP_021876008.1	Bacteria	Firmicutes	Clostridia	NZ_CP018630	Clostridium_chauvoei_strain_12S0467
CLCH001.C.00003.C001_01651	CCH01_RS08255	WP_021876008.1	Bacteria	Firmicutes	Clostridia	NZ_LT799839	Clostridium_chauvoei_JF4335
CLCL001.C.00001.C001_03934	hflX	CLOCL_RS19550 WP_041715843.1	Bacteria	Firmicutes	Clostridia	NC_016627	Clostridium_clariflavum_DSM_19732
CLCO001.C.00001.C001_01843	hflX	CKV72_RS09225 WP_089865476.1	Bacteria	Firmicutes	Clostridia	NZ_LT906477	Clostridium_cochlearium_strain_NCTC13027
CLDI001.C.00001.C001_00900	CD630_07880	YP_001087265.1	Bacteria	Firmicutes	Clostridia	NC_009089	Clostridioides_difficile_630
CLDI001.C.00001.C001_02368	CD630_22090	YP_001088723.1	Bacteria	Firmicutes	Clostridia	NC_009089	Clostridioides_difficile_630
CLDI001.C.00002.C001_00869	hflX	CD196_RS04280 WP_009888585.1	Bacteria	Firmicutes	Clostridia	NC_013315	Clostridium_difficile_CD196_complete_genome,_strain_CD196.
CLDI001.C.00002.C001_02290	hflX	CD196_RS11280 WP_012816258.1	Bacteria	Firmicutes	Clostridia	NC_013315	Clostridium_difficile_CD196_complete_genome,_strain_CD196.
CLDI001.C.00003.C001_00947	CDM120_RS04650	WP_003418453.1	Bacteria	Firmicutes	Clostridia	NC_017174	Clostridium_difficile_complete_genome,_strain_M120.
CLDI001.C.00003.C001_02336	CDM120_RS11510	WP_003423386.1	Bacteria	Firmicutes	Clostridia	NC_017174	Clostridium_difficile_complete_genome,_strain_M120.
CLDI001.C.00004.C001_00923	hflX	CDIF630_RS04615 WP_009895824.1	Bacteria	Firmicutes	Clostridia	NZ_CP010905	Clostridioides_difficile_630
CLDI001.C.00004.C001_02460	hflX	CDIF630_RS12300 WP_011861493.1	Bacteria	Firmicutes	Clostridia	NZ_CP010905	Clostridioides_difficile_630
CLDI001.C.00005.C001_00947	CD630DERM_RS04620	WP_009895824.1	Bacteria	Firmicutes	Clostridia	NZ_LN614756	Peptoclostridium_difficile_CD630DERM
CLDI001.C.00005.C001_02439	CD630DERM_RS11975	WP_011861493.1	Bacteria	Firmicutes	Clostridia	NZ_LN614756	Peptoclostridium_difficile_CD630DERM
CLDI001.C.00006.C001_01330	hflX	TW87_RS06575 WP_009895824.1	Bacteria	Firmicutes	Clostridia	NZ_CP010888	Clostridioides_difficile_strain_08ACD0030
CLDI001.C.00006.C001_02827	hflX	TW87_RS13965 WP_021367889.1	Bacteria	Firmicutes	Clostridia	NZ_CP010888	Clostridioides_difficile_strain_08ACD0030
CLDI001.C.00007.C001_01445	BZ168_RS07230	WP_003433865.1	Bacteria	Firmicutes	Clostridia	NZ_CP019870	Clostridioides_difficile_strain_BR81
CLDI001.C.00007.C001_02798	BZ168_RS13995	WP_003437521.1	Bacteria	Firmicutes	Clostridia	NZ_CP019870	Clostridioides_difficile_strain_BR81
CLDI001.C.00008.C001_00946	hflX	CDIF630erm_RS04730 WP_009895824.1	Bacteria	Firmicutes	Clostridia	NZ_CP016318	Clostridioides_difficile_strain_630_delta_erm
CLDI001.C.00008.C001_02437	hflX	CDIF630erm_RS12185 WP_011861493.1	Bacteria	Firmicutes	Clostridia	NZ_CP016318	Clostridioides_difficile_strain_630_delta_erm
CLDI001.C.00009.C001_00884	hflX	CGC51_RS04420 WP_003437521.1	Bacteria	Firmicutes	Clostridia	NZ_CP022524	Clostridioides_difficile_strain_DH/NAP11/106/ST-42
CLDI001.C.00009.C001_02234	hflX	CGC51_RS11170 WP_003433865.1	Bacteria	Firmicutes	Clostridia	NZ_CP022524	Clostridioides_difficile_strain_DH/NAP11/106/ST-42
CLDI001.C.00010.C001_00753	hflX	CWR57_RS03765 WP_009888585.1	Bacteria	Firmicutes	Clostridia	NZ_CP025044	Clostridioides_difficile_strain_R0104a.
CLDI001.C.00010.C001_02183	hflX	CWR57_RS10915 WP_012816258.1	Bacteria	Firmicutes	Clostridia	NZ_CP025044	Clostridioides_difficile_strain_R0104a.
CLDI001.C.00011.C001_00770	hflX	CWR56_RS03850 WP_003437521.1	Bacteria	Firmicutes	Clostridia	NZ_CP025045	Clostridioides_difficile_strain_W0023a.
CLDI001.C.00011.C001_02134	hflX	CWR56_RS10670 WP_003433865.1	Bacteria	Firmicutes	Clostridia	NZ_CP025045	Clostridioides_difficile_strain_W0023a.
CLDI001.C.00012.C001_00815	hflX	CWR55_RS04075 WP_009895824.1	Bacteria	Firmicutes	Clostridia	NZ_CP025046	Clostridioides_difficile_strain_W0022a.
CLDI001.C.00012.C001_02165	hflX	CWR55_RS10825 WP_021367889.1	Bacteria	Firmicutes	Clostridia	NZ_CP025046	Clostridioides_difficile_strain_W0022a.
CLDI001.C.00013.C001_00768	hflX	CWR54_RS03840 WP_021373315.1	Bacteria	Firmicutes	Clostridia	NZ_CP025047	Clostridioides_difficile_strain_W0003a.
CLDI001.C.00013.C001_02165	hflX	CWR54_RS10825 WP_011861493.1	Bacteria	Firmicutes	Clostridia	NZ_CP025047	Clostridioides_difficile_strain_W0003a.
CLES001.C.00001.C001_02384	A7L45_RS12075	WP_071613017.1	Bacteria	Firmicutes	Clostridia	NZ_CP015756	Clostridium_estertheticum_subsp._estertheticum_strain_DSM_8809
CLFO001.C.00001.C001_02774	BJL90_RS13715	WP_070969069.1	Bacteria	Firmicutes	Clostridia	NZ_CP017603	Clostridium_formicaceticum_strain_ATCC_27076
CLFO001.C.00002.C001_01651	CLFO_RS08255	WP_070969069.1	Bacteria	Firmicutes	Clostridia	NZ_CP020559	Clostridium_formicaceticum_strain_DSM_92
CLKL001.C.00001.C001_03024	CKR_RS14870	WP_012103495.1	Bacteria	Firmicutes	Clostridia	NC_011837	Clostridium_kluyveri_NBRC_12016_DNA
CLKL001.C.00002.C001_03120	CKL_RS15340	WP_012103495.1	Bacteria	Firmicutes	Clostridia	NC_009706	Clostridium_kluyveri_DSM_555
CLKL001.C.00003.C001_03480	BS101_RS17485	WP_073539991.1	Bacteria	Firmicutes	Clostridia	NZ_CP018335	Clostridium_kluyveri_strain_JZZ
CLLE001.C.00001.C001_02223	hflX	CLOLE_RS11075 WP_013657203.1	Bacteria	Firmicutes	Clostridia	NC_015275	Clostridium_lentocellum_DSM_5427
CLLJ001.C.00001.C001_03394	hflX	CLJU_RS16715 WP_013240019.1	Bacteria	Firmicutes	Clostridia	NC_014328	Clostridium_ljungdahlii_DSM_13528
CLNO001.C.00001.C001_00932	NT01CX_RS04655	WP_080347085.1	Bacteria	Firmicutes	Clostridia	NC_008593	Clostridium_novyi_NT
CLPA001.C.00001.C001_02873	CLOPA_RS14160	WP_015616130.1	Bacteria	Firmicutes	Clostridia	NC_021182	Clostridium_pasteurianum_BC1
CLPA001.C.00002.C001_01700	CPAST_RS08385	WP_003443762.1	Bacteria	Firmicutes	Clostridia	NZ_CP009267	Clostridium_pasteurianum_DSM_525_=_ATCC_6013
CLPA001.C.00003.C001_01700	CLPA_RS08385	WP_003443762.1	Bacteria	Firmicutes	Clostridia	NZ_CP009268	Clostridium_pasteurianum_DSM_525_=_ATCC_6013
CLPA001.C.00004.C001_01702	AQ983_RS08395	WP_003443762.1	Bacteria	Firmicutes	Clostridia	NZ_CP013018	Clostridium_pasteurianum_DSM_525_=_ATCC_6013
CLPA001.C.00005.C001_01699	AQ984_RS08385	WP_003443762.1	Bacteria	Firmicutes	Clostridia	NZ_CP013019	Clostridium_pasteurianum_strain_M150B
CLPE001.C.00001.C001_01965	CPE_RS10060	WP_003451503.1	Bacteria	Firmicutes	Clostridia	NC_003366	Clostridium_perfringens_str._13_DNA
CLPE001.C.00002.C001_02172	CPF_RS10785	WP_003451503.1	Bacteria	Firmicutes	Clostridia	NC_008261	Clostridium_perfringens_ATCC_13124
CLPE001.C.00003.C001_02238	FORC3_RS11120	WP_003451503.1	Bacteria	Firmicutes	Clostridia	NZ_CP009557	Clostridium_perfringens_strain_FORC_003
CLPE001.C.00004.C001_02258	JFP55_RS11230	WP_049040063.1	Bacteria	Firmicutes	Clostridia	NZ_CP010993	Clostridium_perfringens_strain_JP55
CLPE001.C.00005.C001_02423	JFP838_RS12020	WP_061428938.1	Bacteria	Firmicutes	Clostridia	NZ_CP010994	Clostridium_perfringens_strain_JP838
CLPE001.C.00006.C001_02277	FORC25_RS11305	WP_070957072.1	Bacteria	Firmicutes	Clostridia	NZ_CP013101	Clostridium_perfringens_strain_FORC_025
CLPE001.C.00007.C001_00776	hflX	CMR01_RS03880 WP_096071427.1	Bacteria	Firmicutes	Clostridia	NZ_CP023410	Clostridium_perfringens_strain_LLY_N11
CLPE001.C.00008.C001_02053	hflX	CPY96_RS10275 WP_096516611.1	Bacteria	Firmicutes	Clostridia	NZ_AP017630	Clostridium_perfringens_CBA7123.
CLSA001.C.00001.C001_01124	CLSA_RS05560	WP_022744428.1	Bacteria	Firmicutes	Clostridia	NC_022571	Clostridium_saccharobutylicum_DSM_13864
CLSA001.C.00002.C001_01118	CLOSC_RS05595	WP_022744428.1	Bacteria	Firmicutes	Clostridia	NZ_CP016086	Clostridium_saccharobutylicum_strain_NCP_200
CLSA001.C.00003.C001_01124	CSACC_RS05625	WP_022744428.1	Bacteria	Firmicutes	Clostridia	NZ_CP016089	Clostridium_saccharobutylicum_strain_BAS/B3/SW/136
CLSA001.C.00004.C001_01153	CLOBY_RS05770	WP_077394293.1	Bacteria	Firmicutes	Clostridia	NZ_CP016091	Clostridium_saccharobutylicum_strain_NCP_258
CLSA001.C.00005.C001_01124	CLOSACC_RS05625	WP_022744428.1	Bacteria	Firmicutes	Clostridia	NZ_CP016092	Clostridium_saccharobutylicum_strain_NCP_195
CLSA002.C.00001.C001_04396	hflX	CSPA_RS21725 WP_015394538.1	Bacteria	Firmicutes	Clostridia	NC_020291	Clostridium_saccharoperbutylacetonicum_N1-4(HMT)
CLSA002.C.00002.C001_04151	CLSAP_RS20755	WP_077365483.1	Bacteria	Firmicutes	Clostridia	NZ_CP016087	Clostridium_saccharoperbutylacetonicum_strain_N1-504
CLSA003.C.00001.C001_02540	hflX	CLOSA_RS12630 WP_013273160.1	Bacteria	Firmicutes	Clostridia	NC_014376	Clostridium__saccharolyticum_WM1
CLSC001.C.00001.C001_04730	Csca_RS23450	WP_029163605.1	Bacteria	Firmicutes	Clostridia	NZ_CP009933	Clostridium_scatologenes_strain_ATCC_25775
CLSP001.C.00001.C001_01977	CXIVA_RS09845	WP_041727840.1	Bacteria	Firmicutes	Clostridia	NC_015737	Clostridium_sp._SY8519_DNA
CLSP002.C.00001.C001_03227	CLSPO_RS15875	WP_033061076.1	Bacteria	Firmicutes	Clostridia	NZ_CP009225	Clostridium_sporogenes_strain_NCIMB_10696
CLSP002.C.00002.C001_03228	CLSPOx_RS15880	WP_033061076.1	Bacteria	Firmicutes	Clostridia	NZ_CP011663	Clostridium_sporogenes_strain_DSM_795
CLSP003.C.00001.C001_00178	hflX	CLO1100_RS00890 WP_041700339.1	Bacteria	Firmicutes	Clostridia	NC_016791	Clostridium_sp._BNL1100
CLST001.C.00001.C001_02598	hflX	CST_RS12840 WP_015360358.1	Bacteria	Firmicutes	Clostridia	NC_020134	Clostridium__stercorarium_subsp._stercorarium_DSM_8532
CLST001.C.00002.C001_02592	hflX	CLST_RS12825 WP_015360358.1	Bacteria	Firmicutes	Clostridia	NC_020887	Clostridium__stercorarium_subsp._stercorarium_DSM_8532
CLST001.C.00003.C001_02635	CSTERTH_RS13135	WP_015360358.1	Bacteria	Firmicutes	Clostridia	NZ_CP014672	Clostridium__stercorarium_subsp._thermolacticum_DSM_2910
CLST001.C.00004.C001_02737	CSTERLE_RS13635	WP_015360358.1	Bacteria	Firmicutes	Clostridia	NZ_CP014673	Clostridium__stercorarium_subsp._leptospartum_DSM_9219
CLTE001.C.00001.C001_02301	CTC_RS11445	WP_011100370.1	Bacteria	Firmicutes	Clostridia	NC_004557	Clostridium_tetani_E88
CLTE001.C.00002.C001_02290	BN906_RS11325	WP_023439214.1	Bacteria	Firmicutes	Clostridia	NC_022777	Clostridium_tetani_12124569_main
CLTH001.C.00001.C001_00274	hflX	CDO33_RS01370 WP_103081770.1	Bacteria	Firmicutes	Clostridia	NZ_CP021850	Clostridium__thermosuccinogenes_strain_DSM_5807
CLTY001.C.00001.C001_02188	CTK_RS10755	WP_017895437.1	Bacteria	Firmicutes	Clostridia	NZ_CP014170	Clostridium_tyrobutyricum_strain_KCTC_5387
DEAC003.C.00001.C001_01804	DESACE_RS08975	WP_051438171.1	Bacteria	Proteobacteria	Deltaproteobacteria	NZ_CP007051	Desulfurella_acetivorans_A63
DERE002.C.00001.C001_02778	DEHRE_RS13720	WP_019225025.1	Bacteria	Firmicutes	Clostridia	NZ_CP007033	Dehalobacter_restrictus_DSM_9455
DESP001.C.00001.C001_02917	DCF50_RS14395	WP_015044953.1	Bacteria	Firmicutes	Clostridia	NC_018867	Dehalobacter_sp._CF
DESP002.C.00001.C001_02907	DHBDCA_RS14330	WP_015044953.1	Bacteria	Firmicutes	Clostridia	NC_018866	Dehalobacter_sp._DCA
ERBA001.C.00001.C001_03537	A4V01_RS17690	WP_065531919.1	Bacteria	Firmicutes	Erysipelotrichia	NZ_CP015404	Erysipelotrichaceae_bacterium_I46
ERRH001.C.00001.C001_00304	ERH_RS01530	WP_003775630.1	Bacteria	Firmicutes	Erysipelotrichia	NC_015601	Erysipelothrix_rhusiopathiae_str._Fujisawa_DNA
ERRH001.C.00002.C001_01592	K210_RS07985	WP_016357591.1	Bacteria	Firmicutes	Erysipelotrichia	NC_021354	Erysipelothrix_rhusiopathiae_SY1027
ERRH001.C.00003.C001_01612	A2I91_RS08050	WP_003775630.1	Bacteria	Firmicutes	Erysipelotrichia	NZ_CP014861	Erysipelothrix_rhusiopathiae_strain_GXBY-1
ERRH001.C.00004.C001_01509	BC346_RS07570	WP_003775630.1	Bacteria	Firmicutes	Erysipelotrichia	NZ_CP017116	Erysipelothrix_rhusiopathiae_strain_WH13013
EUEL001.C.00001.C001_01237	hflX	EUBELI_RS06165 WP_012739503.1	Bacteria	Firmicutes	Clostridia	NC_012778	Eubacterium__eligens_ATCC_27750
EUHA001.C.00001.C001_02466	hflX	EHLA_RS12335 WP_096241002.1	Bacteria	Firmicutes	Clostridia	NZ_LT907978	Eubacterium__hallii_isolate_EH1,:_I.
EULI001.C.00001.C001_02342	hflX	ELI_RS11685 WP_013380966.1	Bacteria	Firmicutes	Clostridia	NC_014624	Eubacterium_limosum_KIST612
EULI001.C.00002.C001_03979	B2M23_RS19905	WP_038351314.1	Bacteria	Firmicutes	Clostridia	NZ_CP019962	Eubacterium_limosum_strain_ATCC_8486
EULI001.C.00003.C001_01367	ACH52_RS06770	WP_058694130.1	Bacteria	Firmicutes	Clostridia	NZ_CP011914	Eubacterium_limosum_strain_SA11
EURE001.C.00001.C001_02215	hflX	EUBREC_RS10925 WP_012743247.1	Bacteria	Firmicutes	Clostridia	NC_012781	Eubacterium_rectale_ATCC_33656
FAPR001.C.00001.C001_00970	hflX	CRH10_RS04850 WP_098923208.1	Bacteria	Firmicutes	Clostridia	NZ_CP023819	Faecalibacterium_prausnitzii_strain_Indica
FAPR001.C.00002.C001_01177	hflX	CG447_RS05890 WP_005936530.1	Bacteria	Firmicutes	Clostridia	NZ_CP022479	Faecalibacterium_prausnitzii_strain_A2165
FIAL001.C.00001.C001_01418	HMPREF0389_RS07025	WP_014262935.1	Bacteria	Firmicutes	Clostridia	NC_016630	Filifactor_alocis_ATCC_35896
FIMA001.C.00001.C001_00959	hflX	FMG_RS04790 WP_012290696.1	Bacteria	Firmicutes	Tissierellia	NC_010376	Finegoldia_magna_ATCC_29328_DNA
FUHW001.C.00001.C001_01634	RN92_RS07980	WP_029494853.1	Bacteria	Fusobacteria	Fusobacteriales	NZ_CP013336	Fusobacterium_hwasookii_ChDC_F206
FUHW001.C.00002.C001_00958	RN97_RS04730	WP_029492357.1	Bacteria	Fusobacteria	Fusobacteriales	NZ_CP013334	Fusobacterium_hwasookii_ChDC_F300
FUHW001.C.00003.C001_01492	RN87_RS07360	WP_029493958.1	Bacteria	Fusobacteria	Fusobacteriales	NZ_CP013331	Fusobacterium_hwasookii_ChDC_F174
FUNU001.C.00001.C001_01393	FN0823	NP_603720.1	Bacteria	Fusobacteria	Fusobacteriales	NC_003454	Fusobacterium_nucleatum_subsp._nucleatum_ATCC_25586
FUNU001.C.00002.C001_00639	FSDG_RS03125	WP_008701028.1	Bacteria	Fusobacteria	Fusobacteriales	NZ_CP007062	Fusobacterium_nucleatum_subsp._animalis_7_1
FUNU001.C.00003.C001_00986	HMPREF0946_RS04855	WP_008799327.1	Bacteria	Fusobacteria	Fusobacteriales	NC_022196	Fusobacterium_nucleatum_subsp._vincentii_3_1_36A2
FUNU001.C.00004.C001_01156	HMPREF0405_RS05685	WP_008797400.1	Bacteria	Fusobacteria	Fusobacteriales	NZ_CP007064	Fusobacterium_nucleatum_subsp._vincentii_3_1_27_1
FUNU001.C.00005.C001_01449	hflX	HMPREF0409_RS07005 WP_016339937.1	Bacteria	Fusobacteria	Fusobacteriales	NC_021281	Fusobacterium_nucleatum_subsp._animalis_4_8
FUNU001.C.00006.C001_01742	RN98_RS08525	WP_060676465.1	Bacteria	Fusobacteria	Fusobacteriales	NZ_CP012713	Fusobacterium_nucleatum_subsp._animalis_strain_KCOM_1279
FUNU001.C.00007.C001_01202	RO08_RS05895	WP_029598972.1	Bacteria	Fusobacteria	Fusobacteriales	NZ_CP012715	Fusobacterium_nucleatum_subsp._animalis_strain_KCOM_1325
FUNU001.C.00008.C001_01533	RO05_RS07610	WP_029597145.1	Bacteria	Fusobacteria	Fusobacteriales	NZ_CP012716	Fusobacterium_nucleatum_subsp._nucleatum_ChDC_F316_strain_KCOM_1322
FUNU001.C.00009.C001_00607	RO02_RS02990	WP_005900372.1	Bacteria	Fusobacteria	Fusobacteriales	NZ_CP013121	Fusobacterium_nucleatum_subsp._polymorphum_strain_ChDC_F306
FUNU001.C.00010.C001_01404	AT688_RS06910	WP_005898022.1	Bacteria	Fusobacteria	Fusobacteriales	NZ_LN831027	Fusobacterium_nucleatum_subsp._polymorphum_NCTC10562,_:_1.
FUNU001.C.00011.C001_01250	hflX	RN84_RS06255 WP_029597145.1	Bacteria	Fusobacteria	Fusobacteriales	NZ_CP022122	Fusobacterium_nucleatum_subsp._nucleatum_strain_ChDC_F317
FUNU001.C.00012.C001_00598	hflX	CBG61_RS02995 WP_032888445.1	Bacteria	Fusobacteria	Fusobacteriales	NZ_CP022123	Fusobacterium_nucleatum_subsp._polymorphum_strain_KCOM_1275
FUNU001.C.00013.C001_00286	hflX	CS401_RS01440 WP_020789388.1	Bacteria	Fusobacteria	Fusobacteriales	NZ_CP024749	Fusobacterium_nucleatum_subsp._vincentii_strain_KCOM_2931
FUPE001.C.00001.C001_00197	hflX	CTM68_RS00990 WP_099985094.1	Bacteria	Fusobacteria	Fusobacteriales	NZ_CP024698	Fusobacterium_periodonticum_strain_KCOM_1283
FUPE001.C.00002.C001_00515	hflX	CTM72_RS02580 WP_100024379.1	Bacteria	Fusobacteria	Fusobacteriales	NZ_CP024699	Fusobacterium_periodonticum_strain_KCOM_1261
FUPE001.C.00003.C001_02060	hflX	CTM74_RS10310 WP_099988035.1	Bacteria	Fusobacteria	Fusobacteriales	NZ_CP024700	Fusobacterium_periodonticum_strain_KCOM_1263
FUPE001.C.00004.C001_01184	hflX	CTM78_RS05925 WP_099989277.1	Bacteria	Fusobacteria	Fusobacteriales	NZ_CP024701	Fusobacterium_periodonticum_strain_KCOM_1277
FUPE001.C.00005.C001_00630	hflX	CTM86_RS03150 WP_099990370.1	Bacteria	Fusobacteria	Fusobacteriales	NZ_CP024702	Fusobacterium_periodonticum_strain_KCOM_1282
FUPE001.C.00006.C001_02158	hflX	CTM92_RS10800 WP_099971085.1	Bacteria	Fusobacteria	Fusobacteriales	NZ_CP024703	Fusobacterium_periodonticum_strain_KCOM_2305
FUPE001.C.00007.C001_01845	hflX	CTM98_RS09235 WP_100026776.1	Bacteria	Fusobacteria	Fusobacteriales	NZ_CP024704	Fusobacterium_periodonticum_strain_KCOM_2555
FUPE001.C.00008.C001_00413	hflX	CTM64_RS02070 WP_099988035.1	Bacteria	Fusobacteria	Fusobacteriales	NZ_CP024731	Fusobacterium_periodonticum_strain_KCOM_1262
FUPE001.C.00009.C001_02197	hflX	CTN00_RS11000 WP_099985094.1	Bacteria	Fusobacteria	Fusobacteriales	NZ_CP024705	Fusobacterium_periodonticum_strain_KCOM_2653
FUVA001.C.00001.C001_01261	hflX	FV113G1_RS06310 WP_096402393.1	Bacteria	Fusobacteria	Fusobacteriales	NZ_AP017968	Fusobacterium_varium_Fv113-g1_DNA
GEFE001.C.00001.C001_00551	Gferi_RS02740	WP_069974182.1	Bacteria	Firmicutes	Clostridia	NZ_CP017269	Geosporobacter_ferrireducens_strain_IRF9
GOAC001.C.00001.C001_01068	hflX	CURI_RS05245 WP_014967188.1	Bacteria	Firmicutes	Tissierellia	NC_018664	Gottschalkia_acidurici_9a
HELU001.C.00001.C001_00451	hflX	SD1D_RS02255 WP_058257418.1	Bacteria	Firmicutes	Clostridia	NZ_LN879430	Herbinix_sp._SD1D_SD1D,_:_I.
HESA001.C.00001.C001_02904	hflX	HVS_RS14530 WP_101304325.1	Bacteria	Firmicutes	Clostridia	NZ_CP025197	Herbivorax_saccincola_strain_SR1
ILPO001.C.00001.P002_00901	ILYOP_RS14240	WP_013389187.1	Bacteria	Fusobacteria	Fusobacteriales	NC_014633	Ilyobacter_polytropus_DSM_2926_plasmid_pILYOP01
KUSP001.C.00001.C001_00241	ASO14_RS01195	WP_068450483.1	Bacteria	Firmicutes	Bacilli	NZ_CP013217	Kurthia_sp._11kri321
LAAC001.C.00001.C001_01689	hflX	LBA1738 YP_194581.1	Bacteria	Firmicutes	Bacilli	NC_006814	Lactobacillus_acidophilus_NCFM
LAAC001.C.00002.C001_01749	LA14_RS08600	WP_003549861.1	Bacteria	Firmicutes	Bacilli	NC_021181	Lactobacillus_acidophilus_La-14
LAAC001.C.00003.C001_01748	LACT_RS08590	WP_003549861.1	Bacteria	Firmicutes	Bacilli	NZ_CP010432	Lactobacillus_acidophilus_strain_FSI4
LAAC001.C.00004.C001_00083	hflX	CGZ81_RS00420 WP_003549861.1	Bacteria	Firmicutes	Bacilli	NZ_CP022449	Lactobacillus_acidophilus_strain_ATCC_53544
LAAC001.C.00005.C001_01767	hflX	BGK66_RS08755 WP_003549861.1	Bacteria	Firmicutes	Bacilli	NZ_CP017062	Lactobacillus_acidophilus_strain_LA1
LAAC002.C.00001.C001_01441	LBAT_RS07135	WP_054682202.1	Bacteria	Firmicutes	Bacilli	NZ_AP014808	Lactobacillus_acetotolerans_NBRC_13120.
LAAC003.C.00001.C001_01887	LAC1533_RS09440	WP_079579387.1	Bacteria	Firmicutes	Bacilli	NZ_LT630287	Lactobacillus_acidipiscis_strain_ACA-DC_1533
LAAG001.C.00001.C001_02088	hflX	BEN83_RS10440 WP_094131171.1	Bacteria	Firmicutes	Bacilli	NZ_CP016766	Lactobacillus_agilis_strain_La3
LAAL002.C.00001.C001_01716	hflX	LA20249_RS08590 WP_057738082.1	Bacteria	Firmicutes	Bacilli	NZ_CP018867	Lactobacillus_alimentarius_DSM_20249
LAAL003.C.00001.C001_00663	BTM29_RS03315	WP_076614149.1	Bacteria	Firmicutes	Bacilli	NZ_CP019323	Lactobacillus_allii_strain_WiKim39
LAAM001.C.00001.C001_01090	LA20533_RS05460	WP_056947102.1	Bacteria	Firmicutes	Bacilli	NZ_CP018888	Lactobacillus_amylophilus_DSM_20533
LAAM002.C.00001.C001_01869	LAC30SC_RS09180	WP_013642451.1	Bacteria	Firmicutes	Bacilli	NC_015214	Lactobacillus_amylovorus_strain_30SC
LAAM002.C.00002.C001_01733	LAB52_RS08560	WP_014566173.1	Bacteria	Firmicutes	Bacilli	NC_017470	Lactobacillus_amylovorus_GRL1118
LAAM002.C.00003.C001_01438	hflX	LA20531_RS07195 WP_056940488.1	Bacteria	Firmicutes	Bacilli	NZ_CP017706	Lactobacillus_amylovorus_DSM_20531
LAAM003.C.00001.C001_01276	B1745_RS06390	WP_080881757.1	Bacteria	Firmicutes	Bacilli	NZ_CP020457	Lactobacillus_amylolyticus_strain_L6
LABA001.C.00001.C001_00317	hflX	CS873_RS01590 WP_099974142.1	Bacteria	Firmicutes	Bacilli	NZ_CP024610	Lactobacillales_bacterium_strain_NIBRBAC000499792
LABA002.C.00001.C001_02217	AYR52_RS11030	WP_068226042.1	Bacteria	Firmicutes	Bacilli	NZ_CP014623	Lactobacillus_backii_strain_TMW_1.1988
LABA002.C.00002.C001_00463	AYR53_RS02305	WP_068279596.1	Bacteria	Firmicutes	Bacilli	NZ_CP014873	Lactobacillus_backii_strain_TMW_1.1989
LABA002.C.00003.C001_02172	AYR54_RS10835	WP_068226042.1	Bacteria	Firmicutes	Bacilli	NZ_CP014881	Lactobacillus_backii_strain_TMW_1.1991
LABA002.C.00004.C001_02208	AYR55_RS10975	WP_068226042.1	Bacteria	Firmicutes	Bacilli	NZ_CP014890	Lactobacillus_backii_strain_TMW_1.1992
LABA002.C.00005.C001_00482	AYR56_RS02405	WP_068279596.1	Bacteria	Firmicutes	Bacilli	NZ_CP014899	Lactobacillus_backii_strain_TMW_1.2002
LABR001.C.00001.C001_01738	LVIS_RS20190	WP_011668388.1	Bacteria	Firmicutes	Bacilli	NC_008497	Lactobacillus_brevis_ATCC_367
LABR001.C.00002.C001_01780	LVISKB_RS08870	WP_011668388.1	Bacteria	Firmicutes	Bacilli	NC_020819	Lactobacillus_brevis_KB290_DNA
LABR001.C.00003.C001_02129	A6F53_RS10630	WP_065201608.1	Bacteria	Firmicutes	Bacilli	NZ_CP015398	Lactobacillus_brevis_strain_NPS-QW-145
LABR001.C.00004.C001_00612	AZI09_RS03060	WP_085762919.1	Bacteria	Firmicutes	Bacilli	NZ_CP016797	Lactobacillus_brevis_strain_TMW_1.2112
LABR001.C.00005.C001_00604	AZI10_RS03020	WP_085762919.1	Bacteria	Firmicutes	Bacilli	NZ_CP019750	Lactobacillus_brevis_strain_TMW_1.2113
LABR001.C.00006.C001_01965	AZI11_RS09830	WP_011668388.1	Bacteria	Firmicutes	Bacilli	NZ_CP019734	Lactobacillus_brevis_strain_TMW_1.2108
LABR001.C.00007.C001_01977	AZI12_RS09890	WP_011668388.1	Bacteria	Firmicutes	Bacilli	NZ_CP019743	Lactobacillus_brevis_strain_TMW_1.2111
LABR001.C.00008.C001_00292	A6F60_RS01465	WP_011668388.1	Bacteria	Firmicutes	Bacilli	NZ_CP015338	Lactobacillus_brevis_strain_100D8
LABR001.C.00009.C001_01873	hflX	S101174_RS09555 WP_011668388.1	Bacteria	Firmicutes	Bacilli	NZ_CP021479	Lactobacillus_brevis_strain_SRCM101174
LABR001.C.00010.C001_01817	hflX	S101106_RS09420 WP_011668388.1	Bacteria	Firmicutes	Bacilli	NZ_CP021674	Lactobacillus_brevis_strain_SRCM101106
LABR001.C.00011.C001_02430	hflX	CT113_RS12155 WP_099963098.1	Bacteria	Firmicutes	Bacilli	NZ_CP024635	Lactobacillus_brevis_strain_BDGP6
LABU001.C.00001.C001_01898	LBUC_RS09445	WP_013728602.1	Bacteria	Firmicutes	Bacilli	NC_015428	Lactobacillus_buchneri_NRRL_B-30929
LABU001.C.00002.C001_01865	hflX	LBUCD034_RS09285 WP_014940415.1	Bacteria	Firmicutes	Bacilli	NC_018610	Lactobacillus_buchneri_CD034
LACA001.C.00001.C001_01905	LCAZH_RS09775	WP_013245869.1	Bacteria	Firmicutes	Bacilli	NC_014334	Lactobacillus_casei_str._Zhang
LACA001.C.00002.C001_02225	LCABL_RS10590	WP_012491772.1	Bacteria	Firmicutes	Bacilli	NC_010999	Lactobacillus_casei_BL23
LACA001.C.00003.C001_02221	LCBD_RS10545	WP_012491772.1	Bacteria	Firmicutes	Bacilli	NC_017474	Lactobacillus_casei_BD-II
LACA001.C.00004.C001_02169	LC2W_RS10310	WP_012491772.1	Bacteria	Firmicutes	Bacilli	NC_017473	Lactobacillus_casei_LC2W
LACA001.C.00005.C001_01997	LCA12A_RS09435	WP_003566329.1	Bacteria	Firmicutes	Bacilli	NZ_CP006690	Lactobacillus_casei_12A
LACA001.C.00006.C001_02246	BN194_RS10645	WP_012491772.1	Bacteria	Firmicutes	Bacilli	NC_018641	Lactobacillus_casei_W56
LACA001.C.00007.C001_02204	LOCK919_RS10370	WP_003566329.1	Bacteria	Firmicutes	Bacilli	NC_021721	Lactobacillus_casei_LOCK919
LACA001.C.00008.C001_01890	LBCZ_RS09150	WP_032958906.1	Bacteria	Firmicutes	Bacilli	NZ_AP012544	Lactobacillus_casei_subsp._casei_ATCC_393_DNA
LACA001.C.00009.C001_02001	hflX	BGL52_RS10010 WP_049170216.1	Bacteria	Firmicutes	Bacilli	NZ_CP017065	Lactobacillus_casei_strain_LC5
LACA001.C.00010.C001_02206	hflX	C1191_RS11035 WP_003566329.1	Bacteria	Firmicutes	Bacilli	NZ_CP026097	Lactobacillus_casei_strain_HDS-01
LACO001.C.00001.C001_00279	hflX	LC20001_RS01385 WP_010011378.1	Bacteria	Firmicutes	Bacilli	NZ_CP017713	Lactobacillus_coryniformis_subsp._coryniformis_KCTC_3167_=_DSM_20001
LACO001.C.00002.C001_00301	hflX	LC20004_RS01510 WP_010011378.1	Bacteria	Firmicutes	Bacilli	NZ_CP017697	Lactobacillus_coryniformis_subsp._torquens_DSM_20004_=_KCTC_3535
LACR001.C.00001.C001_02152	BI355_RS10805	WP_075888241.1	Bacteria	Firmicutes	Bacilli	NZ_CP017996	Lactobacillus_crustorum_strain_MN047
LACU001.C.00001.C001_01217	PL11_RS06100	WP_035168040.1	Bacteria	Firmicutes	Bacilli	NZ_CP018906	Lactobacillus_curieae_strain_CCTCC_M_2011381
LACU002.C.00001.C001_00148	FBA2_RS00725	WP_039098459.1	Bacteria	Firmicutes	Bacilli	NZ_CP016028	Lactobacillus_curvatus_strain_FBA2
LACU002.C.00002.C001_00246	BCY75_RS01205	WP_039098459.1	Bacteria	Firmicutes	Bacilli	NZ_CP016602	Lactobacillus_curvatus_strain_WiKim52
LACU002.C.00003.C001_01960	LCW_RS09690	WP_039098459.1	Bacteria	Firmicutes	Bacilli	NZ_CP017124	Lactobacillus_curvatus_strain_WiKim38
LACU002.C.00004.C001_02028	hflX	CG419_RS10135 WP_076799982.1	Bacteria	Firmicutes	Bacilli	NZ_CP022474	Lactobacillus_curvatus_strain_MRS6
LACU002.C.00005.C001_02017	hflX	CGZ47_RS10090 WP_076787433.1	Bacteria	Firmicutes	Bacilli	NZ_CP022475	Lactobacillus_curvatus_strain_KG6
LADE001.C.00001.C001_01791	LBUL_RS08805	WP_011678632.1	Bacteria	Firmicutes	Bacilli	NC_008529	Lactobacillus_delbrueckii_subsp._bulgaricus_ATCC_BAA-365
LADE001.C.00002.C001_01770	LDB_RS08760	WP_011544279.1	Bacteria	Firmicutes	Bacilli	NC_008054	Lactobacillus_delbrueckii_subsp._bulgaricus_ATCC_11842
LADE001.C.00003.C001_01928	LDBND_RS09525	WP_013440220.1	Bacteria	Firmicutes	Bacilli	NC_014727	Lactobacillus_delbrueckii_subsp._bulgaricus_ND02
LADE001.C.00004.C001_01774	LBU_RS08730	WP_011544279.1	Bacteria	Firmicutes	Bacilli	NC_017469	Lactobacillus_delbrueckii_subsp._bulgaricus_2038
LADE001.C.00005.C001_01794	AT236_RS08805	WP_060598202.1	Bacteria	Firmicutes	Bacilli	NZ_CP013610	Lactobacillus_delbrueckii_subsp._bulgaricus_strain_MN-BM-F01
LADE001.C.00006.C001_02142	LL717_RS10780	WP_035165306.1	Bacteria	Firmicutes	Bacilli	NZ_CP018215	Lactobacillus_delbrueckii_subsp._lactis_strain_KCCM_34717
LADE001.C.00007.C001_00208	LJ046_RS01040	WP_002880127.1	Bacteria	Firmicutes	Bacilli	NZ_CP018218	Lactobacillus_delbrueckii_subsp._jakobsenii_ZN7a-9_=_DSM_26046
LADE001.C.00008.C001_01740	LD731_RS08710	WP_072547784.1	Bacteria	Firmicutes	Bacilli	NZ_CP018216	Lactobacillus_delbrueckii_subsp._delbrueckii_strain_KCTC_13731
LADE001.C.00009.C001_01782	LS838_RS08930	WP_050952939.1	Bacteria	Firmicutes	Bacilli	NZ_CP018217	Lactobacillus_delbrueckii_subsp._sunkii_strain_JCM_17838
LADE001.C.00010.C001_01743	LL035_RS08745	WP_035185030.1	Bacteria	Firmicutes	Bacilli	NZ_CP018156	Lactobacillus_delbrueckii_subsp._lactis_strain_KCTC_3035
LADE001.C.00011.C001_01796	LI610_RS09365	WP_050890730.1	Bacteria	Firmicutes	Bacilli	NZ_CP018614	Lactobacillus_delbrueckii_subsp._indicus_strain_JCM_15610
LADE001.C.00012.C001_01782	LB080_RS08945	WP_060598202.1	Bacteria	Firmicutes	Bacilli	NZ_CP019120	Lactobacillus_delbrueckii_subsp._bulgaricus_strain_DSM_20080
LADE001.C.00013.C001_01165	BBD26_RS05835	WP_077301225.1	Bacteria	Firmicutes	Bacilli	NZ_CP016393	Lactobacillus_delbrueckii_subsp._bulgaricus_strain_ND04
LADE001.C.00014.C001_00882	B9N98_RS04410	WP_086355861.1	Bacteria	Firmicutes	Bacilli	NZ_CP021136	Lactobacillus_delbrueckii_subsp._delbrueckii_strain_TUA4408L
LADE001.C.00015.C001_00245	hflX	LDL72_RS01230 WP_003616162.1	Bacteria	Firmicutes	Bacilli	NZ_CP022988	Lactobacillus_delbrueckii_subsp._lactis_DSM_20072
LADE001.C.00016.C001_02000	hflX	LDL34_RS10005 WP_035165306.1	Bacteria	Firmicutes	Bacilli	NZ_CP023139	Lactobacillus_delbrueckii_subsp._lactis_strain_KCTC_3034
LADE001.C.00017.C001_01785	hflX	LBUL87_RS08930 WP_089120096.1	Bacteria	Firmicutes	Bacilli	NZ_LT899687	Lactobacillus_delbrueckii_subsp._bulgaricus_ACA-DC_87
LAFA001.C.00001.C001_00130	hflX	LF20184_RS00655 WP_010019017.1	Bacteria	Firmicutes	Bacilli	NZ_CP017702	Lactobacillus_farciminis_KCTC_3681_=_DSM_20184
LAFE001.C.00001.C001_01922	LAF_RS09440	WP_012391692.1	Bacteria	Firmicutes	Bacilli	NC_010610	Lactobacillus_fermentum_IFO_3956_DNA
LAFE001.C.00002.C001_01922	LC40_RS09455	WP_014562670.1	Bacteria	Firmicutes	Bacilli	NC_017465	Lactobacillus_fermentum_CECT_5716
LAFE001.C.00003.C001_01861	LBFF_RS09185	WP_015639511.1	Bacteria	Firmicutes	Bacilli	NC_021235	Lactobacillus_fermentum_F-6
LAFE001.C.00004.C001_02108	N573_RS10360	WP_003685338.1	Bacteria	Firmicutes	Bacilli	NZ_CP011536	Lactobacillus_fermentum_3872
LAFE001.C.00005.C001_00710	LACFE_RS03515	WP_003685338.1	Bacteria	Firmicutes	Bacilli	NZ_CP017151	Lactobacillus_fermentum_strain_NCC2970
LAFE001.C.00006.C001_01249	BUW47_RS06280	WP_075667413.1	Bacteria	Firmicutes	Bacilli	NZ_CP019030	Lactobacillus_fermentum_strain_SNUV175
LAFE001.C.00007.C001_02047	B7441_RS10240	WP_003685338.1	Bacteria	Firmicutes	Bacilli	NZ_CP021104	Lactobacillus_fermentum_strain_FTDC_8312
LAFE001.C.00008.C001_01241	hflX	CDH44_RS06205 WP_087908187.1	Bacteria	Firmicutes	Bacilli	NZ_CP021790	Lactobacillus_fermentum_strain_LAC_FRN-92
LAFE001.C.00009.C001_01795	hflX	LF25067_RS08980 WP_096494746.1	Bacteria	Firmicutes	Bacilli	NZ_AP017973	Lactobacillus_fermentum_MTCC_25067.
LAGA002.C.00001.C001_01688	LGAS_RS08345	WP_003657014.1	Bacteria	Firmicutes	Bacilli	NC_008530	Lactobacillus_gasseri_ATCC_33323
LAGA002.C.00002.C001_01167	hflX	CCE30_RS05835 WP_065169742.1	Bacteria	Firmicutes	Bacilli	NZ_CP021427	Lactobacillus_gasseri_strain_4M13
LAGA002.C.00003.C001_01674	hflX	N506_RS08375 WP_095670332.1	Bacteria	Firmicutes	Bacilli	NZ_CP006803	Lactobacillus_gasseri_DSM_14869
LAGA003.C.00001.C001_00857	AO203_RS04190	WP_060471533.1	Bacteria	Firmicutes	Bacilli	NZ_CP012890	Lactobacillus_gallinarum_strain_HFD4
LAGI001.C.00001.C001_01702	ABM34_RS08480	WP_048704978.1	Bacteria	Firmicutes	Bacilli	NZ_CP012034	Lactobacillus_ginsenosidimutans_strain_EMML_3041
LAHE001.C.00001.C001_02314	JP39_RS11535	WP_041500329.1	Bacteria	Firmicutes	Bacilli	NZ_CP012559	Lactobacillus_heilongjiangensis_strain_DSM_28069
LAHE002.C.00001.C001_01810	LHV_RS08930	WP_012212251.1	Bacteria	Firmicutes	Bacilli	NC_010080	Lactobacillus_helveticus_DPC_4571
LAHE002.C.00002.C001_01845	R0052_RS09175	WP_014919408.1	Bacteria	Firmicutes	Bacilli	NC_018528	Lactobacillus_helveticus_R0052
LAHE002.C.00003.C001_01900	LBHH_RS09340	WP_014564201.1	Bacteria	Firmicutes	Bacilli	NC_017467	Lactobacillus_helveticus_H10
LAHE002.C.00004.C001_00479	hflX	LHE_RS13675 WP_020828978.1	Bacteria	Firmicutes	Bacilli	NC_021744	Lactobacillus_helveticus_CNRZ32
LAHE002.C.00005.C001_01672	LBH_RS08260	WP_025283917.1	Bacteria	Firmicutes	Bacilli	NZ_CP002427	Lactobacillus_helveticus_H9
LAHE002.C.00006.C001_02036	HUO_RS10120	WP_052541576.1	Bacteria	Firmicutes	Bacilli	NZ_CP009907	Lactobacillus_helveticus_strain_KLDS1.8701
LAHE002.C.00007.C001_01941	TU99_RS09635	WP_046814482.1	Bacteria	Firmicutes	Bacilli	NZ_CP011386	Lactobacillus_helveticus_strain_MB2-1
LAHE002.C.00008.C001_01951	hflX	ALV80_RS09605 WP_054607601.1	Bacteria	Firmicutes	Bacilli	NZ_CP012381	Lactobacillus_helveticus_strain_CAUH18
LAHE002.C.00009.C001_01765	BCM45_RS08690	WP_065866794.1	Bacteria	Firmicutes	Bacilli	NZ_CP016827	Lactobacillus_helveticus_strain_D76
LAHE002.C.00010.C001_00300	BCM44_RS01500	WP_065866794.1	Bacteria	Firmicutes	Bacilli	NZ_CP020029	Lactobacillus_helveticus_strain_D75
LAHE002.C.00011.C001_01905	hflX	Lh8627_RS09530 WP_101871898.1	Bacteria	Firmicutes	Bacilli	NZ_CP015444	Lactobacillus_helveticus_strain_FAM8627
LAHE002.C.00012.C001_02015	hflX	Lh8105_RS10080 WP_014919408.1	Bacteria	Firmicutes	Bacilli	NZ_CP015496	Lactobacillus_helveticus_strain_FAM8105
LAHE002.C.00013.C001_01952	hflX	Lh22155_RS09765 WP_101812792.1	Bacteria	Firmicutes	Bacilli	NZ_CP015498	Lactobacillus_helveticus_strain_FAM22155
LAHO001.C.00001.C001_01859	LOOC260_RS09245	WP_041094467.1	Bacteria	Firmicutes	Bacilli	NZ_AP014680	Lactobacillus_hokkaidonensis_DNA
LAJE001.C.00001.C001_01513	BUE77_RS07620	WP_006585619.1	Bacteria	Firmicutes	Bacilli	NZ_CP018809	Lactobacillus_jensenii_strain_SNUV360
LAJO001.C.00001.C001_01723	LJ_RS08585	WP_011162496.1	Bacteria	Firmicutes	Bacilli	NC_005362	Lactobacillus_johnsonii_NCC_533
LAJO001.C.00002.C001_01553	FI9785_RS07645	WP_004896568.1	Bacteria	Firmicutes	Bacilli	NC_013504	Lactobacillus_johnsonii_FI9785
LAJO001.C.00003.C001_01698	LJP_RS08420	WP_004896568.1	Bacteria	Firmicutes	Bacilli	NC_017477	Lactobacillus_johnsonii_DPC_6026
LAJO001.C.00004.C001_01598	T285_RS07915	WP_023599973.1	Bacteria	Firmicutes	Bacilli	NC_022909	Lactobacillus_johnsonii_N6.2
LAJO001.C.00005.C001_01017	BBP16_RS05010	WP_004896568.1	Bacteria	Firmicutes	Bacilli	NZ_CP016400	Lactobacillus_johnsonii_strain_BS15
LAJO001.C.00006.C001_00237	hflX	A3P32_RS01185 WP_087712633.1	Bacteria	Firmicutes	Bacilli	NZ_CP021704	Lactobacillus_johnsonii_strain_UMNLJ22
LAJO001.C.00007.C001_00255	hflX	A3P31_RS01520 WP_087712633.1	Bacteria	Firmicutes	Bacilli	NZ_CP021703	Lactobacillus_johnsonii_strain_UMNLJ21
LAKE001.C.00001.C001_01440	WANG_RS07105	WP_013854766.1	Bacteria	Firmicutes	Bacilli	NC_015602	Lactobacillus_kefiranofaciens_ZW3
LAKO001.C.00001.C001_01860	ABN16_RS09270	WP_048735222.1	Bacteria	Firmicutes	Bacilli	NZ_CP012033	Lactobacillus_koreensis_strain_26-25
LAKU001.C.00001.C001_00937	APS55_RS04615	WP_034531452.1	Bacteria	Firmicutes	Bacilli	NZ_CP012920	Lactobacillus_kunkeei_strain_MP2
LAMU001.C.00001.C001_00161	LBLM1_RS00805	WP_039946003.1	Bacteria	Firmicutes	Bacilli	NZ_CP011013	Lactobacillus_mucosae_LM1
LAPA002.C.00001.C001_01946	LSEI_1999	YP_807199.1	Bacteria	Firmicutes	Bacilli	NC_008526	Lactobacillus_paracasei_ATCC_334
LAPA002.C.00002.C001_02036	LBPG_RS09690	WP_003566329.1	Bacteria	Firmicutes	Bacilli	NC_022112	Lactobacillus_paracasei_subsp._paracasei_8700:2
LAPA002.C.00003.C001_00786	AF91_RS03690	WP_003595494.1	Bacteria	Firmicutes	Bacilli	NZ_CP007122	Lactobacillus_paracasei_N1115
LAPA002.C.00004.C001_02150	LBPC_RS10020	WP_003595494.1	Bacteria	Firmicutes	Bacilli	NZ_AP012541	Lactobacillus_paracasei_subsp._paracasei_JCM_8130
LAPA002.C.00005.C001_01991	AKG30_RS09410	WP_003595494.1	Bacteria	Firmicutes	Bacilli	NZ_CP012187	Lactobacillus_paracasei_strain_CAUH35
LAPA002.C.00006.C001_02176	LPL9_RS10260	WP_003566329.1	Bacteria	Firmicutes	Bacilli	NZ_CP012148	Lactobacillus_paracasei_strain_L9
LAPA002.C.00007.C001_00436	AWC33_RS01995	WP_003595494.1	Bacteria	Firmicutes	Bacilli	NZ_CP013921	Lactobacillus_paracasei_strain_KL1
LAPA002.C.00008.C001_02957	A3778_RS14790	WP_003566329.1	Bacteria	Firmicutes	Bacilli	NZ_CP014985	Lactobacillus_paracasei_strain_IIA
LAPA002.C.00009.C001_01976	hflX	BKQ19_RS09890 WP_003566329.1	Bacteria	Firmicutes	Bacilli	NZ_CP017716	Lactobacillus_paracasei_strain_TK1501
LAPA002.C.00010.C001_01703	hflX	FAM18149p_RS08525 WP_003595494.1	Bacteria	Firmicutes	Bacilli	NZ_CP017261	Lactobacillus_paracasei_strain_FAM18149
LAPA002.C.00011.C001_02098	hflX	BBD24_RS10495 WP_003566329.1	Bacteria	Firmicutes	Bacilli	NZ_CP016355	Lactobacillus_paracasei_subsp._paracasei_strain_TMW_1.1434
LAPA002.C.00012.C001_02208	hflX	CWS34_RS11045 WP_003566329.1	Bacteria	Firmicutes	Bacilli	NZ_CP025582	Lactobacillus_paracasei_strain_HD1.7
LAPA003.C.00001.C001_01715	AYR61_RS08510	WP_056987431.1	Bacteria	Firmicutes	Bacilli	NZ_CP014912	Lactobacillus_paracollinoides_strain_TMW_1.1979
LAPA003.C.00002.C001_01821	AYR62_RS09055	WP_065912469.1	Bacteria	Firmicutes	Bacilli	NZ_CP014915	Lactobacillus_paracollinoides_strain_TMW_1.1994
LAPA003.C.00003.C001_01866	AYR63_RS09245	WP_056987431.1	Bacteria	Firmicutes	Bacilli	NZ_CP014924	Lactobacillus_paracollinoides_strain_TMW_1.1995
LAPA004.C.00001.C001_01683	ASU28_RS08055	WP_021730168.1	Bacteria	Firmicutes	Bacilli	NZ_CP013130	Lactobacillus_paraplantarum_strain_L-ZS9
LAPE001.C.00001.C001_00841	hflX	CEW82_RS04210 WP_088769931.1	Bacteria	Firmicutes	Bacilli	NZ_CP022130	Lactobacillus_pentosus_strain_SLC13
LAPE001.C.00002.C001_02623	hflX	BB562_RS13120 WP_101873942.1	Bacteria	Firmicutes	Bacilli	NZ_CP016491	Lactobacillus_pentosus_strain_BGM48
LAPH001.C.00001.C001_02297	BQ7370_RS11545	WP_076779078.1	Bacteria	Firmicutes	Clostridia	NZ_LT635479	Eubacterium_sp._Marseille-P3177
LAPH002.C.00001.C001_00581	hflX	CPHY_RS02920 WP_012198565.1	Bacteria	Firmicutes	Clostridia	NC_010001	Lachnoclostridium_phytofermentans_ISDg
LAPH002.C.00001.C001_01151	hflX	CPHY_RS05770 WP_012199117.1	Bacteria	Firmicutes	Clostridia	NC_010001	Lachnoclostridium_phytofermentans_ISDg
LAPL001.C.00001.C001_00768	JDM1_RS03725	WP_015825240.1	Bacteria	Firmicutes	Bacilli	NC_012984	Lactobacillus_plantarum_JDM1
LAPL001.C.00002.C001_00723	LPST_RS03495	WP_003641141.1	Bacteria	Firmicutes	Bacilli	NC_014554	Lactobacillus_plantarum_subsp._plantarum_ST-III
LAPL001.C.00003.C001_00770	lp_0896	YP_004888852.1	Bacteria	Firmicutes	Bacilli	NC_004567	Lactobacillus_plantarum_WCFS1
LAPL001.C.00004.C001_00928	ZJ316_RS04520	WP_015379922.1	Bacteria	Firmicutes	Bacilli	NC_020229	Lactobacillus_plantarum_ZJ316
LAPL001.C.00005.C001_00687	LBP_RS03325	WP_003641141.1	Bacteria	Firmicutes	Bacilli	NC_021224	Lactobacillus_plantarum_subsp._plantarum_P-8
LAPL001.C.00006.C001_00737	LP16_RS03545	WP_003641141.1	Bacteria	Firmicutes	Bacilli	NC_021514	Lactobacillus_plantarum_16
LAPL001.C.00007.C001_00770	I526_RS03720	WP_015825240.1	Bacteria	Firmicutes	Bacilli	NZ_CP004406	Lactobacillus_plantarum_DOMLa
LAPL001.C.00008.C001_00747	SH83_RS03625	WP_003641141.1	Bacteria	Firmicutes	Bacilli	NZ_CP010528	Lactobacillus_plantarum_strain_B21
LAPL001.C.00009.C001_03043	hflX	ALX04_RS15225 WP_003641141.1	Bacteria	Firmicutes	Bacilli	NZ_CP016270	Lactobacillus_plantarum_subsp._plantarum_strain_CGMCC_1.557
LAPL001.C.00010.C001_00719	JM48_RS03460	WP_003641141.1	Bacteria	Firmicutes	Bacilli	NZ_CP009236	Lactobacillus_plantarum_strain_5-2
LAPL001.C.00011.C001_00023	AKJ11_RS00110	WP_060683809.1	Bacteria	Firmicutes	Bacilli	NZ_CP012343	Lactobacillus_plantarum_strain_ZS2058
LAPL001.C.00012.C001_02547	AN634_RS12250	WP_060677727.1	Bacteria	Firmicutes	Bacilli	NZ_CP012650	Lactobacillus_plantarum_strain_HFC8
LAPL001.C.00013.C001_02584	AD081_RS12415	WP_003641141.1	Bacteria	Firmicutes	Bacilli	NZ_CP012122	Lactobacillus_plantarum_strain_LZ95
LAPL001.C.00014.C001_00670	ABT40_RS03265	WP_003641141.1	Bacteria	Firmicutes	Bacilli	NZ_CP011769	Lactobacillus_plantarum_strain_Zhang-LL
LAPL001.C.00015.C001_00805	AZF39_RS03870	WP_003641141.1	Bacteria	Firmicutes	Bacilli	NZ_CP014780	Lactobacillus_plantarum_strain_JBE245
LAPL001.C.00016.C001_00785	A1F92_RS03775	WP_003641141.1	Bacteria	Firmicutes	Bacilli	NZ_CP015126	Lactobacillus_plantarum_strain_CAUH2
LAPL001.C.00017.C001_01742	A9F05_RS08405	WP_064523152.1	Bacteria	Firmicutes	Bacilli	NZ_CP015966	Lactobacillus_plantarum_strain_LZ206
LAPL001.C.00018.C001_01707	A8704_RS08245	WP_064578336.1	Bacteria	Firmicutes	Bacilli	NZ_CP015857	Lactobacillus_plantarum_strain_LZ227
LAPL001.C.00019.C001_00416	A8P51_RS02025	WP_003641141.1	Bacteria	Firmicutes	Bacilli	NZ_CP016071	Lactobacillus_plantarum_strain_NCU116
LAPL001.C.00020.C001_03268	AVR82_RS15730	WP_003641141.1	Bacteria	Firmicutes	Bacilli	NZ_CP013749	Lactobacillus_plantarum_strain_KP
LAPL001.C.00021.C001_00270	AVR83_RS01310	WP_003641141.1	Bacteria	Firmicutes	Bacilli	NZ_CP013753	Lactobacillus_plantarum_strain_DF
LAPL001.C.00022.C001_01175	AWV72_RS05690	WP_003641141.1	Bacteria	Firmicutes	Bacilli	NZ_CP015308	Lactobacillus_plantarum_strain_LY-78
LAPL001.C.00023.C001_01766	BL295_RS08685	WP_003641141.1	Bacteria	Firmicutes	Bacilli	NZ_CP017954	Lactobacillus_plantarum_strain_C410L1
LAPL001.C.00024.C001_00714	ASV54_RS03550	WP_003641141.1	Bacteria	Firmicutes	Bacilli	NZ_CP013149	Lactobacillus_plantarum_strain_MF1298
LAPL001.C.00025.C001_02758	BSG92_RS13815	WP_003641141.1	Bacteria	Firmicutes	Bacilli	NZ_CP018324	Lactobacillus_plantarum_subsp._plantarum_strain_TS12
LAPL001.C.00026.C001_01871	BJD88_RS09385	WP_003641141.1	Bacteria	Firmicutes	Bacilli	NZ_CP017406	Lactobacillus_plantarum_strain_RI-113
LAPL001.C.00027.C001_00727	hflX	B0667_RS03635 WP_003641141.1	Bacteria	Firmicutes	Bacilli	NZ_CP023728	Lactobacillus_plantarum_strain_10CH
LAPL001.C.00028.C001_00705	LC611_RS03525	WP_003641141.1	Bacteria	Firmicutes	Bacilli	NZ_CP019722	Lactobacillus_plantarum_strain_CLP0611
LAPL001.C.00029.C001_00713	B5726_RS03565	WP_003641141.1	Bacteria	Firmicutes	Bacilli	NZ_CP020861	Lactobacillus_plantarum_strain_JBE490
LAPL001.C.00030.C001_00724	B8X06_RS03620	WP_003641141.1	Bacteria	Firmicutes	Bacilli	NZ_CP020816	Lactobacillus_plantarum_strain_LP2
LAPL001.C.00031.C001_02674	BOQ65_RS13380	WP_003641141.1	Bacteria	Firmicutes	Bacilli	NZ_CP018209	Lactobacillus_plantarum_strain_BLS41
LAPL001.C.00032.C001_00743	BIZ31_RS03715	WP_003641141.1	Bacteria	Firmicutes	Bacilli	NZ_CP017354	Lactobacillus_plantarum_strain_TMW_1.25
LAPL001.C.00033.C001_00743	BIZ32_RS03715	WP_003641141.1	Bacteria	Firmicutes	Bacilli	NZ_CP017363	Lactobacillus_plantarum_strain_TMW_1.277
LAPL001.C.00034.C001_00759	BIZ33_RS03795	WP_003641141.1	Bacteria	Firmicutes	Bacilli	NZ_CP017374	Lactobacillus_plantarum_strain_TMW_1.708
LAPL001.C.00035.C001_00720	BIZ34_RS03600	WP_003641141.1	Bacteria	Firmicutes	Bacilli	NZ_CP017379	Lactobacillus_plantarum_strain_TMW_1.1623
LAPL001.C.00036.C001_00775	hflX	S102022_RS03875 WP_003641141.1	Bacteria	Firmicutes	Bacilli	NZ_CP021501	Lactobacillus_plantarum_strain_SRCM102022
LAPL001.C.00037.C001_02345	hflX	S100434_RS11730 WP_003641141.1	Bacteria	Firmicutes	Bacilli	NZ_CP021528	Lactobacillus_plantarum_subsp._plantarum_isolate_SRCM100434
LAPL001.C.00038.C001_02278	hflX	CEF05_RS11400 WP_003641141.1	Bacteria	Firmicutes	Bacilli	NZ_CP021997	Lactobacillus_plantarum_strain_LPL-1
LAPL001.C.00039.C001_01482	hflX	CBI37_RS07415 WP_003641141.1	Bacteria	Firmicutes	Bacilli	NZ_CP022373	Lactobacillus_plantarum_strain_dm
LAPL001.C.00040.C001_00703	hflX	GBLP1_RS03515 WP_027822179.1	Bacteria	Firmicutes	Bacilli	NZ_CP020564	Lactobacillus_plantarum_strain_GB-LP1
LAPL001.C.00041.C001_00748	hflX	BGV74_RS03740 WP_003641141.1	Bacteria	Firmicutes	Bacilli	NZ_CP017066	Lactobacillus_plantarum_strain_LP3
LAPL001.C.00042.C001_00040	hflX	CLC99_RS00200 WP_003641141.1	Bacteria	Firmicutes	Bacilli	NZ_CP023174	Lactobacillus_plantarum_strain_BDGP2
LAPL001.C.00043.C001_01122	hflX	CRG99_RS05615 WP_003641141.1	Bacteria	Firmicutes	Bacilli	NZ_CP023772	Lactobacillus_plantarum_strain_PC520
LAPL001.C.00044.C001_00770	hflX	CS400_RS03850 WP_015825240.1	Bacteria	Firmicutes	Bacilli	NZ_CP024413	Lactobacillus_plantarum_strain_ATCC_8014
LAPL001.C.00045.C001_00517	hflX	C0V98_RS02585 WP_015825240.1	Bacteria	Firmicutes	Bacilli	NZ_CP025586	Lactobacillus_plantarum_strain_KC3
LAPL001.C.00046.C001_00533	hflX	C0V99_RS02670 WP_003641141.1	Bacteria	Firmicutes	Bacilli	NZ_CP025590	Lactobacillus_plantarum_strain_K259
LAPL001.C.00047.C001_02698	hflX	C1T23_RS13495 WP_003641141.1	Bacteria	Firmicutes	Bacilli	NZ_CP025988	Lactobacillus_plantarum_strain_LM1004_isolate_kimchi
LAPL001.C.00048.C001_01532	hflX	C1940_RS07665 WP_003641141.1	Bacteria	Firmicutes	Bacilli	NZ_CP025991	Lactobacillus_plantarum_subsp._plantarum_strain_LP2
LARE001.C.00001.C001_01760	LAR_RS08665	WP_003669021.1	Bacteria	Firmicutes	Bacilli	NC_010609	Lactobacillus_reuteri_JCM_1112_DNA
LARE001.C.00002.C001_01727	LREU_RS08510	WP_003669021.1	Bacteria	Firmicutes	Bacilli	NC_009513	Lactobacillus_reuteri_DSM_20016
LARE001.C.00003.C001_00798	HMPREF0538_RS03915	WP_003672406.1	Bacteria	Firmicutes	Bacilli	NC_015697	Lactobacillus_reuteri_SD2112
LARE001.C.00004.C001_00400	LRATCC53608_RS02000	WP_003675028.1	Bacteria	Firmicutes	Bacilli	NZ_LN906634	Lactobacillus_reuteri,_complete_genome,_strain_ATCC_53608.
LARE001.C.00005.C001_00348	LRI_RS01725	WP_003675028.1	Bacteria	Firmicutes	Bacilli	NC_021494	Lactobacillus_reuteri_I5007
LARE001.C.00006.C001_01772	N134_RS08760	WP_020843338.1	Bacteria	Firmicutes	Bacilli	NC_021872	Lactobacillus_reuteri_TD1
LARE001.C.00007.C001_01702	LRIRT_RS08385	WP_003669021.1	Bacteria	Firmicutes	Bacilli	NZ_CP011024	Lactobacillus_reuteri_strain_IRT
LARE001.C.00008.C001_01575	ADV92_RS07780	WP_063164371.1	Bacteria	Firmicutes	Bacilli	NZ_CP014786	Lactobacillus_reuteri_strain_ZLR003
LARE001.C.00009.C001_01316	A4V07_RS06590	WP_065533310.1	Bacteria	Firmicutes	Bacilli	NZ_CP015408	Lactobacillus_reuteri_strain_I49
LARH001.C.00001.C001_02084	LRHM_RS09560	WP_005687278.1	Bacteria	Firmicutes	Bacilli	NC_017482	Lactobacillus_rhamnosus_ATCC_53103_DNA
LARH001.C.00002.C001_02089	LGG_RS09585	WP_005687278.1	Bacteria	Firmicutes	Bacilli	NC_013198	Lactobacillus_rhamnosus_GG_ATCC_53103
LARH001.C.00003.C001_02032	LC705_RS09465	WP_005692884.1	Bacteria	Firmicutes	Bacilli	NC_013199	Lactobacillus_rhamnosus_Lc_705
LARH001.C.00004.C001_01936	LRHK_RS08955	WP_005692884.1	Bacteria	Firmicutes	Bacilli	NC_017491	Lactobacillus_rhamnosus_ATCC_8530
LARH001.C.00005.C001_01932	LOCK900_RS08975	WP_005712854.1	Bacteria	Firmicutes	Bacilli	NC_021723	Lactobacillus_rhamnosus_LOCK900
LARH001.C.00006.C001_02037	LOCK908_RS09470	WP_005692884.1	Bacteria	Firmicutes	Bacilli	NC_021725	Lactobacillus_rhamnosus_LOCK908
LARH001.C.00007.C001_01178	AWJ15_RS05885	WP_005687278.1	Bacteria	Firmicutes	Bacilli	NZ_CP014201	Lactobacillus_rhamnosus_strain_BFE5264
LARH001.C.00008.C001_01131	BVH57_RS05655	WP_005712854.1	Bacteria	Firmicutes	Bacilli	NZ_CP020464	Lactobacillus_rhamnosus_strain_Pen
LARH001.C.00009.C001_02435	hflX	CCE29_RS12180 WP_005687278.1	Bacteria	Firmicutes	Bacilli	NZ_CP021426	Lactobacillus_rhamnosus_strain_4B15
LARH001.C.00010.C001_01967	hflX	BGK71_RS09875 WP_049171432.1	Bacteria	Firmicutes	Bacilli	NZ_CP017063	Lactobacillus_rhamnosus_strain_LR5
LARH001.C.00011.C001_00736	hflX	N507_RS03680 WP_049166490.1	Bacteria	Firmicutes	Bacilli	NZ_CP006804	Lactobacillus_rhamnosus_DSM_14870
LARH001.C.00012.C001_00198	BN3853_RS00950	WP_049174733.1	Bacteria	Firmicutes	Bacilli	NZ_LT220504	Lactobacillus_rhamnosus_strain_BPL5
LARU001.C.00001.C001_00206	LRC_RS00980	WP_014072796.1	Bacteria	Firmicutes	Bacilli	NC_015975	Lactobacillus_ruminis_ATCC_27782
LASA001.C.00001.C001_00113	LCA_RS00565	WP_011373832.1	Bacteria	Firmicutes	Bacilli	NC_007576	Lactobacillus_sakei_strain_23K
LASA001.C.00002.C001_00109	hflX	B4V05_RS00545 WP_076632321.1	Bacteria	Firmicutes	Bacilli	NZ_CP020459	Lactobacillus_sakei_strain_FAM18311
LASA001.C.00003.C001_01645	hflX	LBS_RS08230 WP_016264397.1	Bacteria	Firmicutes	Bacilli	NZ_CP022709	Lactobacillus_sakei_strain_WiKim0063
LASA001.C.00004.C001_00409	hflX	LEUCM_RS02045 WP_056936489.1	Bacteria	Firmicutes	Bacilli	NZ_AP017929	Lactobacillus_sakei_subsp._sakei_DSM_20017_=_JCM_1157_LT-13.
LASA001.C.00005.C001_01860	hflX	CCX78_RS09305 WP_076632321.1	Bacteria	Firmicutes	Bacilli	NZ_AP017931	Lactobacillus_sakei_LK-145.
LASA001.C.00006.C001_00126	hflX	LSAF01_RS00630 WP_016264397.1	Bacteria	Firmicutes	Bacilli	NZ_LT960777	Lactobacillus_sakei_strain_FLEC01
LASA001.C.00007.C001_00111	hflX	LSAJ64_RS00555 WP_016264397.1	Bacteria	Firmicutes	Bacilli	NZ_LT960781	Lactobacillus_sakei_strain_J64
LASA001.C.00008.C001_00105	hflX	MFPB16_RS00525 WP_016264397.1	Bacteria	Firmicutes	Bacilli	NZ_LT960788	Lactobacillus_sakei_strain_MFPB16A1401
LASA001.C.00009.C001_00113	hflX	LSAJ54_RS00565 WP_056948587.1	Bacteria	Firmicutes	Bacilli	NZ_LT960790	Lactobacillus_sakei_strain_J54
LASA001.C.00010.C001_00109	hflX	MFPB19_RS00545 WP_016264397.1	Bacteria	Firmicutes	Bacilli	NZ_LT960784	Lactobacillus_sakei_isolate_MFPB19
LASA002.C.00001.C001_01498	hflX	LSL_1437 YP_536324.1	Bacteria	Firmicutes	Bacilli	NC_007929	Lactobacillus_salivarius_UCC118
LASA002.C.00002.C001_01480	LSJ_RS07380	WP_044005305.1	Bacteria	Firmicutes	Bacilli	NZ_CP007646	Lactobacillus_salivarius_strain_JCM1046
LASA002.C.00003.C001_01428	lsr_RS07100	WP_004563879.1	Bacteria	Firmicutes	Bacilli	NZ_CP011403	Lactobacillus_salivarius_str._Ren
LASA002.C.00004.C001_00825	BHF65_RS03980	WP_069469034.1	Bacteria	Firmicutes	Bacilli	NZ_CP017107	Lactobacillus_salivarius_strain_CICC_23174
LASA002.C.00005.C001_00344	hflX	B7R82_RS01720 WP_044005305.1	Bacteria	Firmicutes	Bacilli	NZ_CP020858	Lactobacillus_salivarius_strain_ZLS006
LASA002.C.00006.C001_00516	hflX	BQ1177_RS02580 WP_087118388.1	Bacteria	Firmicutes	Bacilli	NZ_LT604074	Lactobacillus_salivarius_isolate_LPM01
LASA003.C.00001.C001_00314	LSA_RS01540	WP_041817587.1	Bacteria	Firmicutes	Bacilli	NC_015978	Lactobacillus_sanfranciscensis_TMW_1.1304
LASP001.C.00001.C001_01512	LACWKB8_RS07510	WP_038524122.1	Bacteria	Firmicutes	Bacilli	NZ_CP009531	Lactobacillus_sp._wkB8
LASP003.C.00001.C001_05674	A4V08_RS28380	WP_065550576.1	Bacteria	Firmicutes	Clostridia	NZ_CP015399	Lachnoclostridium_sp._YL32
LAZY001.C.00001.C001_01860	hflX	LZ3411_RS09305 WP_087742313.1	Bacteria	Firmicutes	Bacilli	NZ_LT854705	Lactobacillus_zymae_strain_ACA-DC_3411,:_I.
LECA001.C.00001.C001_00233	C270_RS01160	WP_014973724.1	Bacteria	Firmicutes	Bacilli	NC_018673	Leuconostoc_carnosum_JB16
LECI001.C.00001.C001_01606	LCK_RS07985	WP_004904430.1	Bacteria	Firmicutes	Bacilli	NC_010471	Leuconostoc_citreum_KM20
LEGA001.C.00001.C001_00693	A9176_RS03475	WP_077282122.1	Bacteria	Firmicutes	Bacilli	NZ_CP016329	Leuconostoc_garlicum_strain_KFRI01
LEGE001.C.00001.C001_01712	hflX	LEGAS_RS08460 WP_013231981.1	Bacteria	Firmicutes	Bacilli	NC_014319	Leuconostoc_gasicomitatum_LMG_18811
LEGE001.C.00002.C001_01642	C269_RS08095	WP_010687990.1	Bacteria	Firmicutes	Bacilli	NC_018631	Leuconostoc_gelidum_JB7
LEGE001.C.00003.C001_01750	LEKG_RS08680	WP_060391733.1	Bacteria	Firmicutes	Bacilli	NZ_LN890331	Leuconostoc_gelidum_subsp._gasicomitatum_KG16-1
LEKI001.C.00001.C001_01353	LKI_RS07185	WP_013103474.1	Bacteria	Firmicutes	Bacilli	NC_014136	Leuconostoc_kimchii_IMSNU_11154
LELA001.C.00001.C001_00985	BCR17_RS04925	WP_029509463.1	Bacteria	Firmicutes	Bacilli	NZ_CP016598	Leuconostoc_lactis_strain_WiKim40
LEME001.C.00001.C001_01828	LEUM_RS09045	WP_010280121.1	Bacteria	Firmicutes	Bacilli	NC_008531	Leuconostoc_mesenteroides_subsp._mesenteroides_ATCC_8293
LEME001.C.00002.C001_01661	MI1_RS08230	WP_014325135.1	Bacteria	Firmicutes	Bacilli	NC_016805	Leuconostoc_mesenteroides_subsp._mesenteroides_J18
LEME001.C.00003.C001_01688	LMES_RS08340	WP_025268503.1	Bacteria	Firmicutes	Bacilli	NZ_CP000574	Leuconostoc_mesenteroides_KFRI-MG
LEME001.C.00004.C001_00531	NH16_RS02660	WP_025268503.1	Bacteria	Firmicutes	Bacilli	NZ_CP012009	Leuconostoc_mesenteroides_subsp._dextranicum_strain_DSM_20484
LEME001.C.00005.C001_01790	A0E46_RS08835	WP_025268503.1	Bacteria	Firmicutes	Bacilli	NZ_CP014610	Leuconostoc_mesenteroides_subsp._mesenteroides_strain_BD3749
LEME001.C.00006.C001_01671	ARA02_RS08385	WP_025268503.1	Bacteria	Firmicutes	Bacilli	NZ_CP014611	Leuconostoc_mesenteroides_subsp._jonggajibkimchii_strain_DRC1506
LEME001.C.00007.C001_01804	A6B45_RS09040	WP_072614265.1	Bacteria	Firmicutes	Bacilli	NZ_CP015247	Leuconostoc_mesenteroides_subsp._suionicum_strain_DSM_20241
LEME001.C.00008.C001_01680	ARA01_RS08405	WP_014325135.1	Bacteria	Firmicutes	Bacilli	NZ_CP013016	Leuconostoc_mesenteroides_subsp._mesenteroides_strain_DRC0211
LEME001.C.00009.C001_01932	A0F18_RS09665	WP_042250651.1	Bacteria	Firmicutes	Bacilli	NZ_CP015442	Leuconostoc_mesenteroides_subsp._mesenteroides_strain_BD1710
LEME001.C.00010.C001_01096	BSR26_RS05490	WP_050891911.1	Bacteria	Firmicutes	Bacilli	NZ_CP020731	Leuconostoc_mesenteroides_subsp._mesenteroides_FM06
LEME001.C.00011.C001_00022	hflX	CCX79_RS00110 WP_072614265.1	Bacteria	Firmicutes	Bacilli	NZ_AP017935	Leuconostoc_mesenteroides_subsp._suionicum_LT-38.
LEME001.C.00012.C001_00021	hflX	CCX80_RS00105 WP_042250651.1	Bacteria	Firmicutes	Bacilli	NZ_AP017936	Leuconostoc_mesenteroides_LK-151.
LESP011.C.00001.C001_01077	LGMK_RS05365	WP_013975180.1	Bacteria	Firmicutes	Bacilli	NC_015734	Leuconostoc_sp._C2
LIIN001.C.00001.C001_00792	LIN_RS03885	WP_010990592.1	Bacteria	Firmicutes	Bacilli	NC_003212	Listeria_innocua_Clip11262
LIIV001.C.00001.C001_00726	LIV_RS03585	WP_014092202.1	Bacteria	Firmicutes	Bacilli	NC_016011	Listeria_ivanovii_subsp._ivanovii_PAM_55
LIIV001.C.00002.C001_00768	AX25_RS18940	WP_014092202.1	Bacteria	Firmicutes	Bacilli	NZ_CP007172	Listeria_ivanovii_WSLC3009
LIIV001.C.00003.C001_00779	JL58_RS03870	WP_038408642.1	Bacteria	Firmicutes	Bacilli	NZ_CP009575	Listeria_ivanovii_subsp._londoniensis_strain_WSLC_30167
LIIV001.C.00004.C001_00886	JL53_RS04410	WP_038406888.1	Bacteria	Firmicutes	Bacilli	NZ_CP009576	Listeria_ivanovii_subsp._londoniensis_strain_WSLC_30151
LIIV001.C.00005.C001_00768	JL52_RS03790	WP_014092202.1	Bacteria	Firmicutes	Bacilli	NZ_CP009577	Listeria_ivanovii_subsp._ivanovii_strain_WSLC_3010
LIIV001.C.00006.C001_00717	hflX	CKV67_RS03585 WP_014092202.1	Bacteria	Firmicutes	Bacilli	NZ_LT906478	Listeria_ivanovii_subsp._ivanovii_strain_NCTC11846,:_1.
LIIV001.C.00007.C001_00717	hflX	CKV92_RS03585 WP_014092202.1	Bacteria	Firmicutes	Bacilli	NZ_LT906466	Listeria_ivanovii_subsp._ivanovii_strain_NCTC11007,:_1.
LIMO001.C.00001.C001_00806	LMOF2365_RS03920	WP_003724481.1	Bacteria	Firmicutes	Bacilli	NC_002973	Listeria_monocytogenes_str._4b_F2365
LIMO001.C.00002.C001_01909	LMHCC_RS09420	WP_012581740.1	Bacteria	Firmicutes	Bacilli	NC_011660	Listeria_monocytogenes_HCC23
LIMO001.C.00003.C001_00819	LM5923_RS03965	WP_003721879.1	Bacteria	Firmicutes	Bacilli	NC_013768	Listeria_monocytogenes_08-5923
LIMO001.C.00004.C001_00791	LM4B_RS03865	WP_003724481.1	Bacteria	Firmicutes	Bacilli	NC_012488	Listeria_monocytogenes_Clip80459_serotype_4b
LIMO001.C.00005.C001_00863	LM5578_RS04185	WP_003721879.1	Bacteria	Firmicutes	Bacilli	NC_013766	Listeria_monocytogenes_08-5578
LIMO001.C.00006.C001_00795	LMKG_RS03895	WP_003721879.1	Bacteria	Firmicutes	Bacilli	NC_017546	Listeria_monocytogenes_FSL_R2-561
LIMO001.C.00007.C001_00793	LMLG_RS03875	WP_003721879.1	Bacteria	Firmicutes	Bacilli	NC_017547	Listeria_monocytogenes_Finland_1998
LIMO001.C.00008.C001_00814	LMOG_RS03975	WP_003721879.1	Bacteria	Firmicutes	Bacilli	NC_017545	Listeria_monocytogenes_J0161
LIMO001.C.00009.C001_00785	LMRG_RS03825	WP_003721879.1	Bacteria	Firmicutes	Bacilli	NC_017544	Listeria_monocytogenes_10403S
LIMO001.C.00010.C001_00574	hflX	LM1816_RS02875 WP_003724481.1	Bacteria	Firmicutes	Bacilli	NC_021829	Listeria_monocytogenes_J1-220
LIMO001.C.00011.C001_00356	LM220_RS01760	WP_003724481.1	Bacteria	Firmicutes	Bacilli	NC_021830	Listeria_monocytogenes_J1816
LIMO001.C.00012.C001_00778	lmo0762	NP_464289.1	Bacteria	Firmicutes	Bacilli	NC_003210	Listeria_monocytogenes_EGD-e
LIMO001.C.00013.C001_00786	LMOSLCC2755_RS04150	WP_014929925.1	Bacteria	Firmicutes	Bacilli	NC_018587	Listeria_monocytogenes_strain_SLCC2755,_serotype_1/2b.
LIMO001.C.00014.C001_00819	LMO4A_RS04030	WP_012581740.1	Bacteria	Firmicutes	Bacilli	NC_017529	Listeria_monocytogenes_L99_serovar_4a
LIMO001.C.00015.C001_00795	LMOSLCC2372_RS04160	WP_003721879.1	Bacteria	Firmicutes	Bacilli	NC_018588	Listeria_monocytogenes_strain_SLCC2372,_serotype_1/2c.
LIMO001.C.00016.C001_00819	LMM7_RS04040	WP_012581740.1	Bacteria	Firmicutes	Bacilli	NC_017537	Listeria_monocytogenes_M7
LIMO001.C.00017.C001_00805	MUO_RS03915	WP_003724481.1	Bacteria	Firmicutes	Bacilli	NC_017728	Listeria_monocytogenes_07PF0776
LIMO001.C.00018.C001_00779	LMOSLCC2540_RS03820	WP_003724481.1	Bacteria	Firmicutes	Bacilli	NC_018586	Listeria_monocytogenes_strain_SLCC2540,_serotype_3b.
LIMO001.C.00019.C001_00769	LMOSLCC7179_RS03760	WP_003721879.1	Bacteria	Firmicutes	Bacilli	NC_018593	Listeria_monocytogenes_strain_SLCC7179,_serotype_3a.
LIMO001.C.00020.C001_00796	LMOSLCC2479_RS03895	WP_003721879.1	Bacteria	Firmicutes	Bacilli	NC_018589	Listeria_monocytogenes_strain_SLCC2479,_serotype_3c.
LIMO001.C.00021.C001_00816	LMOATCC19117_RS03995	WP_003724481.1	Bacteria	Firmicutes	Bacilli	NC_018584	Listeria_monocytogenes_strain_ATCC_19117,_serotype_4d.
LIMO001.C.00022.C001_00785	LMOSLCC5850_RS03825	WP_003721879.1	Bacteria	Firmicutes	Bacilli	NC_018592	Listeria_monocytogenes_strain_SLCC5850,_serotype_1/2a.
LIMO001.C.00023.C001_00751	LMOSLCC2376_RS03685	WP_003730045.1	Bacteria	Firmicutes	Bacilli	NC_018590	Listeria_monocytogenes_strain_SLCC2376,_serotype_4c.
LIMO001.C.00024.C001_00791	LMOL312_RS03865	WP_003724481.1	Bacteria	Firmicutes	Bacilli	NC_018642	Listeria_monocytogenes_strain_L312,_serotype_4b.
LIMO001.C.00025.C001_00806	LMOSLCC2378_RS03935	WP_003724481.1	Bacteria	Firmicutes	Bacilli	NC_018585	Listeria_monocytogenes_strain_SLCC2378,_serotype_4e.
LIMO001.C.00026.C001_00807	BN389_RS03930	WP_003724481.1	Bacteria	Firmicutes	Bacilli	NC_019556	Listeria_monocytogenes_serotype_4b_str._LL195
LIMO001.C.00027.C001_02005	HK87_RS09845	WP_003724481.1	Bacteria	Firmicutes	Bacilli	NC_021838	Listeria_monocytogenes_strain_R2-502
LIMO001.C.00028.C001_00286	HK88_RS01415	WP_003721879.1	Bacteria	Firmicutes	Bacilli	NC_021823	Listeria_monocytogenes_strain_C1-387
LIMO001.C.00029.C001_01293	HK85_RS06345	WP_009928294.1	Bacteria	Firmicutes	Bacilli	NC_021824	Listeria_monocytogenes_strain_J2-064
LIMO001.C.00030.C001_02786	HK84_RS13705	WP_003721879.1	Bacteria	Firmicutes	Bacilli	NC_021837	Listeria_monocytogenes_strain_J2-031
LIMO001.C.00031.C001_01321	HK80_RS06490	WP_003724481.1	Bacteria	Firmicutes	Bacilli	NC_021825	Listeria_monocytogenes_strain_J1-108
LIMO001.C.00032.C001_02825	HK93_RS13885	WP_003724481.1	Bacteria	Firmicutes	Bacilli	NC_021826	Listeria_monocytogenes_strain_N1-011A
LIMO001.C.00033.C001_00543	HK92_RS02640	WP_003724481.1	Bacteria	Firmicutes	Bacilli	NC_021839	Listeria_monocytogenes_strain_J1776
LIMO001.C.00034.C001_02455	HK90_RS12085	WP_003724481.1	Bacteria	Firmicutes	Bacilli	NC_021827	Listeria_monocytogenes_strain_J1817
LIMO001.C.00035.C001_00651	HK91_RS03170	WP_003724481.1	Bacteria	Firmicutes	Bacilli	NC_021840	Listeria_monocytogenes_strain_J1926
LIMO001.C.00036.C001_00863	A430_RS04180	WP_003721879.1	Bacteria	Firmicutes	Bacilli	NZ_CP006858	Listeria_monocytogenes_serotype_1/2a_str._08-6569
LIMO001.C.00037.C001_00853	A407_RS04130	WP_003724481.1	Bacteria	Firmicutes	Bacilli	NZ_CP006874	Listeria_monocytogenes_serotype_4b_str._81-0861
LIMO001.C.00038.C001_00863	A431_RS04180	WP_003721879.1	Bacteria	Firmicutes	Bacilli	NZ_CP006859	Listeria_monocytogenes_serotype_1/2a_str._08-6997
LIMO001.C.00039.C001_00863	A435_RS04180	WP_003721879.1	Bacteria	Firmicutes	Bacilli	NZ_CP006860	Listeria_monocytogenes_serotype_1/2a_str._10-0815
LIMO001.C.00040.C001_00819	A437_RS03960	WP_003721879.1	Bacteria	Firmicutes	Bacilli	NZ_CP006861	Listeria_monocytogenes_serotype_1/2a_str._10-1047
LIMO001.C.00041.C001_00819	A422_RS03960	WP_003721879.1	Bacteria	Firmicutes	Bacilli	NZ_CP006862	Listeria_monocytogenes_serotype_1/2a_str._88-0478
LIMO001.C.00042.C001_02481	AX10_RS12200	WP_003721879.1	Bacteria	Firmicutes	Bacilli	NZ_CP007160	Listeria_monocytogenes_WSLC1001
LIMO001.C.00043.C001_00217	AX24_RS01060	WP_003724481.1	Bacteria	Firmicutes	Bacilli	NZ_CP007210	Listeria_monocytogenes_WSLC1042
LIMO001.C.00044.C001_01066	LM6179_RS05220	WP_003721879.1	Bacteria	Firmicutes	Bacilli	NZ_HG813249	Listeria_monocytogenes_6179_sequence.
LIMO001.C.00045.C001_00785	LMON_RS03825	WP_003721879.1	Bacteria	Firmicutes	Bacilli	NC_022568	Listeria_monocytogenes_EGD
LIMO001.C.00046.C001_00807	CQ02_RS03930	WP_003724481.1	Bacteria	Firmicutes	Bacilli	NZ_CP007492	Listeria_monocytogenes_strain_NE_dc2014
LIMO001.C.00047.C001_00776	LMR479A_RS03785	WP_025370549.1	Bacteria	Firmicutes	Bacilli	NZ_HG813247	Listeria_monocytogenes_R479a
LIMO001.C.00048.C001_02401	Y193_RS11835	WP_003724481.1	Bacteria	Firmicutes	Bacilli	NZ_CP007600	Listeria_monocytogenes_strain_CFSAN006122
LIMO001.C.00049.C001_01298	IJ09_RS06395	WP_003721879.1	Bacteria	Firmicutes	Bacilli	NZ_CP009258	Listeria_monocytogenes_strain_Lm60
LIMO001.C.00050.C001_00804	LMntsn_RS03930	WP_003724481.1	Bacteria	Firmicutes	Bacilli	NZ_CP009897	Listeria_monocytogenes_strain_NTSN
LIMO001.C.00051.C001_00798	LO81_RS03910	WP_003724481.1	Bacteria	Firmicutes	Bacilli	NZ_CP010346	Listeria_monocytogenes_strain_IZSAM_Lm_hs2008
LIMO001.C.00052.C001_00902	hflX	UQ86_RS04415 WP_003724481.1	Bacteria	Firmicutes	Bacilli	NZ_CP011004	Listeria_monocytogenes_strain_N2306
LIMO001.C.00053.C001_00793	CY94_RS03890	WP_009928294.1	Bacteria	Firmicutes	Bacilli	NZ_CP011398	Listeria_monocytogenes_strain_CFSAN008100
LIMO001.C.00054.C001_00802	XJ04_RS03935	WP_003721879.1	Bacteria	Firmicutes	Bacilli	NZ_CP011397	Listeria_monocytogenes_strain_CFSAN007956
LIMO001.C.00055.C001_01178	L2074_RS05820	WP_003721879.1	Bacteria	Firmicutes	Bacilli	NZ_CP007689	Listeria_monocytogenes_strain_L2074
LIMO001.C.00056.C001_00785	L1846_RS03820	WP_003721879.1	Bacteria	Firmicutes	Bacilli	NZ_CP007688	Listeria_monocytogenes_strain_L1846
LIMO001.C.00057.C001_00779	L2625_RS03790	WP_033920480.1	Bacteria	Firmicutes	Bacilli	NZ_CP007687	Listeria_monocytogenes_strain_L2625
LIMO001.C.00058.C001_00793	L2624_RS03890	WP_009928294.1	Bacteria	Firmicutes	Bacilli	NZ_CP007686	Listeria_monocytogenes_strain_L2624
LIMO001.C.00059.C001_00785	L2676_RS03820	WP_003721879.1	Bacteria	Firmicutes	Bacilli	NZ_CP007685	Listeria_monocytogenes_strain_L2676
LIMO001.C.00060.C001_01230	L2626_RS06065	WP_003721879.1	Bacteria	Firmicutes	Bacilli	NZ_CP007684	Listeria_monocytogenes_strain_L2626
LIMO001.C.00061.C001_00829	KO21_RS04045	WP_003724481.1	Bacteria	Firmicutes	Bacilli	NZ_CP012021	Listeria_monocytogenes_strain_CFSAN023463
LIMO001.C.00062.C001_00761	LM850658_RS03725	WP_012581740.1	Bacteria	Firmicutes	Bacilli	NZ_CP009242	Listeria_monocytogenes_strain_LM850658
LIMO001.C.00063.C001_01757	ATE42_RS08610	WP_003724481.1	Bacteria	Firmicutes	Bacilli	NZ_CP013285	Listeria_monocytogenes_strain_WSLC_1018
LIMO001.C.00064.C001_00536	ATE43_RS02615	WP_003730045.1	Bacteria	Firmicutes	Bacilli	NZ_CP013286	Listeria_monocytogenes_strain_WSLC_1019
LIMO001.C.00065.C001_02187	ATE44_RS10705	WP_003730045.1	Bacteria	Firmicutes	Bacilli	NZ_CP013287	Listeria_monocytogenes_strain_WSLC_1020
LIMO001.C.00066.C001_01315	ATE45_RS06430	WP_003724481.1	Bacteria	Firmicutes	Bacilli	NZ_CP013288	Listeria_monocytogenes_ATCC_19117_strain_WSLC_1033
LIMO001.C.00067.C001_01158	ATE46_RS05685	WP_003724481.1	Bacteria	Firmicutes	Bacilli	NZ_CP013289	Listeria_monocytogenes_strain_WSLC_1047
LIMO001.C.00068.C001_00757	AUZ27_RS03720	WP_058876294.1	Bacteria	Firmicutes	Bacilli	NZ_CP013722	Listeria_monocytogenes_strain_Lm_3163
LIMO001.C.00069.C001_00152	AUZ26_RS00745	WP_003721879.1	Bacteria	Firmicutes	Bacilli	NZ_CP013723	Listeria_monocytogenes_strain_Lm_3136
LIMO001.C.00070.C001_02329	AUZ28_RS11420	WP_025370549.1	Bacteria	Firmicutes	Bacilli	NZ_CP013724	Listeria_monocytogenes_strain_Lm_N1546
LIMO001.C.00071.C001_00819	AV643_RS03965	WP_025370549.1	Bacteria	Firmicutes	Bacilli	NZ_CP013919	Listeria_monocytogenes_strain_IZSAM_Lm_15_17439_A144
LIMO001.C.00072.C001_00835	KO07_RS04090	WP_009928294.1	Bacteria	Firmicutes	Bacilli	NZ_CP014252	Listeria_monocytogenes_strain_CFSAN023459
LIMO001.C.00073.C001_00835	CG42_RS04090	WP_009928294.1	Bacteria	Firmicutes	Bacilli	NZ_CP014250	Listeria_monocytogenes_strain_CFSAN010068
LIMO001.C.00074.C001_00785	AXF25_RS03815	WP_003721879.1	Bacteria	Firmicutes	Bacilli	NZ_CP014261	Listeria_monocytogenes_strain_2015TE19005-1355
LIMO001.C.00075.C001_00826	AXF54_RS04020	WP_003721879.1	Bacteria	Firmicutes	Bacilli	NZ_CP014790	Listeria_monocytogenes_strain_2015TE24968
LIMO001.C.00076.C001_01073	AAV53_RS05235	WP_003721879.1	Bacteria	Firmicutes	Bacilli	NZ_CP011345	Listeria_monocytogenes_strain_FW040025
LIMO001.C.00077.C001_00252	VV80_RS01265	WP_009928294.1	Bacteria	Firmicutes	Bacilli	NZ_CP016213	Listeria_monocytogenes_strain_CFSAN029793
LIMO001.C.00078.C001_02271	BTR18_RS11385	WP_003721879.1	Bacteria	Firmicutes	Bacilli	NZ_CP018685	Listeria_monocytogenes_strain_HPB913
LIMO001.C.00079.C001_02272	BWI18_RS11390	WP_003721879.1	Bacteria	Firmicutes	Bacilli	NZ_CP019164	Listeria_monocytogenes_strain_HPB2088
LIMO001.C.00080.C001_02271	BWI19_RS11385	WP_003721879.1	Bacteria	Firmicutes	Bacilli	NZ_CP019165	Listeria_monocytogenes_strain_HPB5415
LIMO001.C.00081.C001_02272	BWI20_RS11390	WP_003721879.1	Bacteria	Firmicutes	Bacilli	NZ_CP019167	Listeria_monocytogenes_strain_HPB5622
LIMO001.C.00082.C001_02271	BWI22_RS11385	WP_003721879.1	Bacteria	Firmicutes	Bacilli	NZ_CP019170	Listeria_monocytogenes_strain_CFSAN042079
LIMO001.C.00083.C001_00843	B0X23_RS04220	WP_003721879.1	Bacteria	Firmicutes	Bacilli	NZ_CP019614	Listeria_monocytogenes_strain_10-092876-1559_LM1
LIMO001.C.00084.C001_02394	B0X32_RS11980	WP_003724481.1	Bacteria	Firmicutes	Bacilli	NZ_CP019615	Listeria_monocytogenes_strain_10-092876-0168
LIMO001.C.00085.C001_00816	B0X22_RS04085	WP_003724481.1	Bacteria	Firmicutes	Bacilli	NZ_CP019616	Listeria_monocytogenes_strain_10-092876-1063_LM3
LIMO001.C.00086.C001_00824	B0X19_RS04125	WP_003721879.1	Bacteria	Firmicutes	Bacilli	NZ_CP019617	Listeria_monocytogenes_strain_10-092876-0055_LM4
LIMO001.C.00087.C001_00819	B0X16_RS04100	WP_003721879.1	Bacteria	Firmicutes	Bacilli	NZ_CP019618	Listeria_monocytogenes_strain_10-092876-0731_LM5
LIMO001.C.00088.C001_00863	B0X27_RS04315	WP_003724481.1	Bacteria	Firmicutes	Bacilli	NZ_CP019619	Listeria_monocytogenes_strain_10-092876-1155_LM6
LIMO001.C.00089.C001_00801	B0X18_RS04005	WP_003724481.1	Bacteria	Firmicutes	Bacilli	NZ_CP019620	Listeria_monocytogenes_strain_10-092876-1547_LM7
LIMO001.C.00090.C001_00820	B0X25_RS04100	WP_003721879.1	Bacteria	Firmicutes	Bacilli	NZ_CP019621	Listeria_monocytogenes_strain_10-092876-1235_LM8
LIMO001.C.00091.C001_00785	B0X21_RS03920	WP_009928294.1	Bacteria	Firmicutes	Bacilli	NZ_CP019622	Listeria_monocytogenes_strain_10-092876-0145_LM9
LIMO001.C.00092.C001_00818	B0X26_RS04090	WP_069007900.1	Bacteria	Firmicutes	Bacilli	NZ_CP019623	Listeria_monocytogenes_strain_10-092876-1763_LM10
LIMO001.C.00093.C001_00791	B0X17_RS03950	WP_009928294.1	Bacteria	Firmicutes	Bacilli	NZ_CP019624	Listeria_monocytogenes_strain_10-092876-1016_LM11
LIMO001.C.00094.C001_00796	B0X20_RS03985	WP_003724481.1	Bacteria	Firmicutes	Bacilli	NZ_CP019625	Listeria_monocytogenes_strain_10-092876-0769_LM12
LIMO001.C.00095.C001_00779	A6K41_RS03895	WP_003724481.1	Bacteria	Firmicutes	Bacilli	NZ_CP015593	Listeria_monocytogenes_strain_ICDC-LM188
LIMO001.C.00096.C001_00783	B7L24_RS03915	WP_009928294.1	Bacteria	Firmicutes	Bacilli	NZ_CP020774	Listeria_monocytogenes_strain_H34
LIMO001.C.00097.C001_00792	UL92_RS03960	WP_003721879.1	Bacteria	Firmicutes	Bacilli	NZ_CP020827	Listeria_monocytogenes_strain_CFSAN028538
LIMO001.C.00098.C001_00829	JU62_RS04145	WP_069007900.1	Bacteria	Firmicutes	Bacilli	NZ_CP020828	Listeria_monocytogenes_strain_CFSAN022990
LIMO001.C.00099.C001_00781	ID18_RS03905	WP_003721879.1	Bacteria	Firmicutes	Bacilli	NZ_CP020830	Listeria_monocytogenes_strain_MOD1_LS152
LIMO001.C.00100.C001_00812	Y255_RS04060	WP_069007900.1	Bacteria	Firmicutes	Bacilli	NZ_CP020831	Listeria_monocytogenes_strain_PNUSAL000144
LIMO001.C.00101.C001_02511	Y281_RS12565	WP_033920480.1	Bacteria	Firmicutes	Bacilli	NZ_CP020832	Listeria_monocytogenes_strain_PNUSAL000096
LIMO001.C.00102.C001_00811	ABY78_RS04055	WP_003721879.1	Bacteria	Firmicutes	Bacilli	NZ_CP020833	Listeria_monocytogenes_strain_CFSAN004330
LIMO001.C.00103.C001_00832	hflX	ARX15_RS04160 WP_009928294.1	Bacteria	Firmicutes	Bacilli	NZ_CP022020	Listeria_monocytogenes_strain_FDA00006907
LIMO001.C.00104.C001_00791	hflX	A420_RS03955 WP_009928294.1	Bacteria	Firmicutes	Bacilli	NZ_CP008821	Listeria_monocytogenes_serotype_4b_str._02-6679
LIMO001.C.00105.C001_00819	hflX	A427_RS04095 WP_003721879.1	Bacteria	Firmicutes	Bacilli	NZ_CP007007	Listeria_monocytogenes_serotype_1/2a_str._02-5993
LIMO001.C.00106.C001_00819	hflX	A428_RS04095 WP_003721879.1	Bacteria	Firmicutes	Bacilli	NZ_CP007008	Listeria_monocytogenes_serotype_1/2a_str._04-5457
LIMO001.C.00107.C001_00863	hflX	A429_RS04315 WP_003721879.1	Bacteria	Firmicutes	Bacilli	NZ_CP007009	Listeria_monocytogenes_serotype_1/2a_str._08-6056
LIMO001.C.00108.C001_00819	hflX	A432_RS04095 WP_003721879.1	Bacteria	Firmicutes	Bacilli	NZ_CP007010	Listeria_monocytogenes_serotype_1/2a_str._08-7374
LIMO001.C.00109.C001_00819	hflX	A433_RS04095 WP_003721879.1	Bacteria	Firmicutes	Bacilli	NZ_CP007011	Listeria_monocytogenes_serotype_1/2a_str._08-7669
LIMO001.C.00110.C001_00819	hflX	A436_RS04095 WP_003721879.1	Bacteria	Firmicutes	Bacilli	NZ_CP007017	Listeria_monocytogenes_serotype_1/2a_str._10-1046
LIMO001.C.00111.C001_00819	hflX	A438_RS04095 WP_003721879.1	Bacteria	Firmicutes	Bacilli	NZ_CP007018	Listeria_monocytogenes_serotype_1/2a_str._10-1321
LIMO001.C.00112.C001_00819	hflX	A423_RS04095 WP_003721879.1	Bacteria	Firmicutes	Bacilli	NZ_CP007019	Listeria_monocytogenes_serotype_1/2a_str._95-0093
LIMO001.C.00113.C001_00865	hflX	A425_RS04325 WP_003721879.1	Bacteria	Firmicutes	Bacilli	NZ_CP007020	Listeria_monocytogenes_serotype_1/2a_str._98-2035
LIMO001.C.00114.C001_00865	hflX	A426_RS04325 WP_003721879.1	Bacteria	Firmicutes	Bacilli	NZ_CP007021	Listeria_monocytogenes_serotype_1/2a_str._99-6370
LIMO001.C.00115.C001_00782	hflX	A440_RS03910 WP_003721879.1	Bacteria	Firmicutes	Bacilli	NZ_CP007194	Listeria_monocytogenes_serotype_1/2c_str._10-5025
LIMO001.C.00116.C001_00782	hflX	A441_RS03910 WP_003721879.1	Bacteria	Firmicutes	Bacilli	NZ_CP007195	Listeria_monocytogenes_serotype_1/2c_str._10-5026
LIMO001.C.00117.C001_00782	hflX	A442_RS03910 WP_003721879.1	Bacteria	Firmicutes	Bacilli	NZ_CP007196	Listeria_monocytogenes_serotype_3c_str._10-5027
LIMO001.C.00118.C001_00790	hflX	A413_RS03950 WP_003721879.1	Bacteria	Firmicutes	Bacilli	NZ_CP007197	Listeria_monocytogenes_serotype_1/2a_str._10-4754
LIMO001.C.00119.C001_00790	hflX	A414_RS03950 WP_003721879.1	Bacteria	Firmicutes	Bacilli	NZ_CP007198	Listeria_monocytogenes_serotype_1/2a_str._10-4758
LIMO001.C.00120.C001_00776	hflX	A415_RS03880 WP_003721879.1	Bacteria	Firmicutes	Bacilli	NZ_CP007199	Listeria_monocytogenes_serotype_1/2a_str._10-0933
LIMO001.C.00121.C001_00776	hflX	A416_RS03880 WP_003721879.1	Bacteria	Firmicutes	Bacilli	NZ_CP007200	Listeria_monocytogenes_serotype_1/2a_str._10-0934
LIMO001.C.00122.C001_00860	hflX	A417_RS04300 WP_003724481.1	Bacteria	Firmicutes	Bacilli	NZ_CP007459	Listeria_monocytogenes_serotype_4b_str._02-1103
LIMO001.C.00123.C001_00819	hflX	A439_RS04095 WP_003721879.1	Bacteria	Firmicutes	Bacilli	NZ_CP008837	Listeria_monocytogenes_serotype_1/2a_str._10-5024
LIMO001.C.00124.C001_00860	hflX	A418_RS04300 WP_003724481.1	Bacteria	Firmicutes	Bacilli	NZ_CP007460	Listeria_monocytogenes_serotype_4b_str._02-1289
LIMO001.C.00125.C001_00860	hflX	A419_RS04300 WP_003724481.1	Bacteria	Firmicutes	Bacilli	NZ_CP007461	Listeria_monocytogenes_serotype_4b_str._02-1792
LIMO001.C.00126.C001_00791	hflX	A421_RS03955 WP_009928294.1	Bacteria	Firmicutes	Bacilli	NZ_CP007462	Listeria_monocytogenes_serotype_4b_str._02-6680
LIMO001.C.00127.C001_00846	hflX	A405_RS04230 WP_003724481.1	Bacteria	Firmicutes	Bacilli	NZ_CP007525	Listeria_monocytogenes_serotype_4b_str._81-0558
LIMO001.C.00128.C001_00852	hflX	A406_RS04260 WP_003724481.1	Bacteria	Firmicutes	Bacilli	NZ_CP007526	Listeria_monocytogenes_serotype_4b_str._81-0592
LIMO001.C.00129.C001_00819	hflX	A434_RS04095 WP_003721879.1	Bacteria	Firmicutes	Bacilli	NZ_CP008836	Listeria_monocytogenes_serotype_1/2a_str._10-0814
LIMO001.C.00130.C001_00852	hflX	A408_RS04260 WP_003724481.1	Bacteria	Firmicutes	Bacilli	NZ_CP007167	Listeria_monocytogenes_serotype_4b_str._10-0809
LIMO001.C.00131.C001_00818	hflX	A409_RS04090 WP_009928294.1	Bacteria	Firmicutes	Bacilli	NZ_CP007168	Listeria_monocytogenes_serotype_1/2b_str._10-0810
LIMO001.C.00132.C001_00818	hflX	A410_RS04090 WP_009928294.1	Bacteria	Firmicutes	Bacilli	NZ_CP007169	Listeria_monocytogenes_serotype_1/2b_str._10-0811
LIMO001.C.00133.C001_00772	hflX	A411_RS03860 WP_003721879.1	Bacteria	Firmicutes	Bacilli	NZ_CP007170	Listeria_monocytogenes_serotype_1/2a_str._10-0812
LIMO001.C.00134.C001_00772	hflX	A412_RS03860 WP_003721879.1	Bacteria	Firmicutes	Bacilli	NZ_CP007171	Listeria_monocytogenes_serotype_1/2a_str._10-0813
LIMO001.C.00135.C001_00807	hflX	FORC49_RS04035 WP_003724481.1	Bacteria	Firmicutes	Bacilli	NZ_CP016629	Listeria_monocytogenes_strain_FORC_049
LIMO001.C.00136.C001_00831	hflX	ARX13_RS04155 WP_009928294.1	Bacteria	Firmicutes	Bacilli	NZ_CP023052	Listeria_monocytogenes_strain_FDA00006905
LIMO001.C.00137.C001_00832	hflX	B1S31_RS04160 WP_009928294.1	Bacteria	Firmicutes	Bacilli	NZ_CP023050	Listeria_monocytogenes_strain_FDA00011238
LIMO001.C.00138.C001_00838	hflX	CRD58_RS04190 WP_003721879.1	Bacteria	Firmicutes	Bacilli	NZ_CP023752	Listeria_monocytogenes_strain_AT3E
LIMO001.C.00139.C001_00794	hflX	CRD57_RS03970 WP_003721879.1	Bacteria	Firmicutes	Bacilli	NZ_CP023754	Listeria_monocytogenes_strain_AL4E
LIMO001.C.00140.C001_00793	hflX	CV732_RS03965 WP_003721879.1	Bacteria	Firmicutes	Bacilli	NZ_CP025082	Listeria_monocytogenes_strain_MF4626
LIMO001.C.00141.C001_00793	hflX	CV733_RS03965 WP_003721879.1	Bacteria	Firmicutes	Bacilli	NZ_CP025259	Listeria_monocytogenes_strain_MF4624
LIMO001.C.00142.C001_00847	hflX	CV735_RS04235 WP_003721879.1	Bacteria	Firmicutes	Bacilli	NZ_CP025442	Listeria_monocytogenes_strain_MF4562
LIMO001.C.00143.C001_00793	hflX	CV736_RS03965 WP_003721879.1	Bacteria	Firmicutes	Bacilli	NZ_CP025438	Listeria_monocytogenes_strain_MF4697
LIMO001.C.00144.C001_00793	hflX	CV734_RS03965 WP_003721879.1	Bacteria	Firmicutes	Bacilli	NZ_CP025440	Listeria_monocytogenes_strain_MF6172
LIMO001.C.00145.C001_00848	hflX	CV731_RS04240 WP_003721879.1	Bacteria	Firmicutes	Bacilli	NZ_CP025443	Listeria_monocytogenes_strain_MF4545
LIMO001.C.00146.C001_00782	hflX	CKV70_RS03910 WP_003721879.1	Bacteria	Firmicutes	Bacilli	NZ_LT906436	Listeria_monocytogenes_strain_NCTC10357,:_1.
LISE001.C.00001.C001_00664	LSE_RS03310	WP_012985100.1	Bacteria	Firmicutes	Bacilli	NC_013891	Listeria_seeligeri_serovar_1/2b_str._SLCC3954
LIWE001.C.00001.C001_00748	LWE_RS03685	WP_011701560.1	Bacteria	Firmicutes	Bacilli	NC_008555	Listeria_welshimeri_serovar_6b_str._SLCC5334
LIWE001.C.00002.C001_00746	hflX	CKV90_RS03730 WP_011701560.1	Bacteria	Firmicutes	Bacilli	NZ_LT906444	Listeria_welshimeri_strain_NCTC11857,:_1.
LYFU001.C.00001.C001_00470	HR49_RS02335	WP_036121164.1	Bacteria	Firmicutes	Bacilli	NZ_CP010820	Lysinibacillus_fusiformis_strain_RB-21
LYSP001.C.00001.C001_01003	AR327_RS04960	WP_031416550.1	Bacteria	Firmicutes	Bacilli	NZ_CP014643	Lysinibacillus_sphaericus_strain_OT4b.25
LYSP001.C.00002.C001_00343	A1T07_RS01710	WP_031416550.1	Bacteria	Firmicutes	Bacilli	NZ_CP014856	Lysinibacillus_sphaericus_III(3)7
LYSP001.C.00003.C001_03453	A2J09_RS16925	WP_031416550.1	Bacteria	Firmicutes	Bacilli	NZ_CP015224	Lysinibacillus_sphaericus_strain_2362
LYSP001.C.00004.C001_00530	BI350_RS02650	WP_075526722.1	Bacteria	Firmicutes	Bacilli	NZ_CP017560	Lysinibacillus_sphaericus_strain_LMG_22257
LYSP002.C.00001.C001_04192	hflX	LBYS11_RS20965 WP_066038006.1	Bacteria	Firmicutes	Bacilli	NZ_CP026007	Lysinibacillus_sp._YS11
LYVA001.C.00001.C001_04200	T479_RS20815	WP_025220734.1	Bacteria	Firmicutes	Bacilli	NZ_CP006837	Lysinibacillus_varians_strain_GY32
MAIN001.C.00001.C001_01556	hflX	HMPREF0868_RS07665 WP_081470293.1	Bacteria	Firmicutes	Clostridia	NC_013895	Mageeibacillus_indolicus_UPII9-5
OEOE001.C.00001.C001_00148	OEOE_RS00730	WP_002818070.1	Bacteria	Firmicutes	Bacilli	NC_008528	Oenococcus_oeni_PSU-1
PABO002.C.00001.C001_00280	hflX	PBOR_RS01395 WP_042210100.1	Bacteria	Firmicutes	Bacilli	NZ_CP009285	Paenibacillus_borealis_strain_DSM_13188
PACR001.C.00001.C001_03521	LPB68_RS17405	WP_068661238.1	Bacteria	Firmicutes	Bacilli	NZ_CP017770	Paenibacillus_crassostreae_strain_LPB0068
PADO001.C.00001.C001_06668	hflX	B9T62_RS33345 WP_087919178.1	Bacteria	Firmicutes	Bacilli	NZ_CP021780	Paenibacillus_donghaensis_strain_KCTC_13049
PAGR001.C.00001.C001_00320	PGRAT_RS01580	WP_025703842.1	Bacteria	Firmicutes	Bacilli	NZ_CP009287	Paenibacillus_graminis_strain_DSM_15220
PAMI001.C.00001.C001_00694	NW74_RS03455	WP_041953834.1	Bacteria	Firmicutes	Tissierellia	NZ_CP009761	Parvimonas_micra_strain_KCOM_1535
PAOD001.C.00001.C001_00268	PODO_RS01325	WP_036687269.1	Bacteria	Firmicutes	Bacilli	NZ_CP009428	Paenibacillus_odorifer_strain_DSM_15391
PARI001.C.00001.C001_00380	PRIO_RS01835	WP_020427985.1	Bacteria	Firmicutes	Bacilli	NZ_LN831776	Paenibacillus_riograndensis_SBR5_SBR5(T),_:_I.
PASO001.C.00001.C001_03061	hflX	RSJ16_RS15525 WP_021127748.1	Bacteria	Firmicutes	Clostridia	NZ_CP014150	Paeniclostridium_sordellii_strain_AM370
PASP004.C.00001.C001_00319	P40081_RS01585	WP_042132851.1	Bacteria	Firmicutes	Bacilli	NZ_CP009280	Paenibacillus_sp._FSL_P4-0081
PASP005.C.00001.C001_00262	R50345_RS01315	WP_042123446.1	Bacteria	Firmicutes	Bacilli	NZ_CP009281	Paenibacillus_sp._FSL_R5-0345
PASP006.C.00001.C001_00280	R50912_RS01385	WP_042231784.1	Bacteria	Firmicutes	Bacilli	NZ_CP009282	Paenibacillus_sp._FSL_R5-0912
PASP007.C.00001.C001_00251	R70723_RS01255	WP_039869142.1	Bacteria	Firmicutes	Bacilli	NZ_CP009283	Paenibacillus_sp._FSL_R7-0273
PASP008.C.00001.C001_00235	R70331_RS01180	WP_042172134.1	Bacteria	Firmicutes	Bacilli	NZ_CP009284	Paenibacillus_sp._FSL_R7-0331
PASP009.C.00001.C001_00268	H70357_RS01340	WP_038584872.1	Bacteria	Firmicutes	Bacilli	NZ_CP009241	Paenibacillus_sp._FSL_H7-0357
PASP010.C.00001.C001_00271	H70737_RS01345	WP_042184155.1	Bacteria	Firmicutes	Bacilli	NZ_CP009279	Paenibacillus_sp._FSL_H7-0737
PASP011.C.00001.C001_05084	UB51_RS24970	WP_044879621.1	Bacteria	Firmicutes	Bacilli	NZ_CP010976	Paenibacillus_sp._IHBB_10380
PASP012.C.00001.C001_00001	IJ21_RS00005	WP_062489139.1	Bacteria	Firmicutes	Bacilli	NZ_CP013653	Paenibacillus_sp._32O-W
PAST001.C.00001.C001_01979	PSTEL_RS09830	WP_038694939.1	Bacteria	Firmicutes	Bacilli	NZ_CP009286	Paenibacillus_stellifer_strain_DSM_14472
PASW001.C.00001.C001_02431	SY83_RS12015	WP_068606795.1	Bacteria	Firmicutes	Bacilli	NZ_CP011388	Paenibacillus_swuensis_strain_DY6
PAYO001.C.00001.C001_00207	hflX	AWM70_RS01035 WP_068700234.1	Bacteria	Firmicutes	Bacilli	NZ_CP014167	Paenibacillus_yonginensis_strain_DCY84
PEAC001.C.00001.C001_01782	A4V11_RS08765	WP_005919551.1	Bacteria	Firmicutes	Bacilli	NZ_CP015206	Pediococcus_acidilactici_strain_ZPA017
PEAC001.C.00002.C001_00369	BTW26_RS01845	WP_075139698.1	Bacteria	Firmicutes	Bacilli	NZ_CP018763	Pediococcus_acidilactici_strain_BCC1
PEAC001.C.00003.C001_00379	hflX	S100424_RS01895 WP_065124493.1	Bacteria	Firmicutes	Bacilli	NZ_CP021484	Pediococcus_acidilactici_strain_SRCM100424
PEAC001.C.00004.C001_00379	hflX	S100313_RS01895 WP_065124493.1	Bacteria	Firmicutes	Bacilli	NZ_CP021487	Pediococcus_acidilactici_strain_SRCM100313
PEAC001.C.00005.C001_00379	hflX	S101189_RS01895 WP_065124493.1	Bacteria	Firmicutes	Bacilli	NZ_CP021529	Pediococcus_acidilactici_strain_SRCM101189
PEAC002.C.00001.C001_00989	hflX	EAL2_RS04945 WP_025435301.1	Bacteria	Firmicutes	Clostridia	NZ_CP007452	Peptoclostridium_acidaminophilum_DSM_3953
PECL001.C.00001.C001_01387	PECL_RS06870	WP_014215848.1	Bacteria	Firmicutes	Bacilli	NC_016605	Pediococcus_claussenii_ATCC_BAA-344
PECL001.C.00002.C001_00427	AYR57_RS02130	WP_014215848.1	Bacteria	Firmicutes	Bacilli	NZ_CP014933	Pediococcus_claussenii_strain_TMW_2.53
PECL001.C.00003.C001_00427	AYR58_RS02130	WP_014215848.1	Bacteria	Firmicutes	Bacilli	NZ_CP014936	Pediococcus_claussenii_strain_TMW_2.54
PEDA001.C.00001.C001_01272	ADU69_RS06330	WP_046870864.1	Bacteria	Firmicutes	Bacilli	NZ_CP012269	Pediococcus_damnosus_strain_TMW_2.1532
PEDA001.C.00002.C001_01830	ADU70_RS09120	WP_046870864.1	Bacteria	Firmicutes	Bacilli	NZ_CP012275	Pediococcus_damnosus_strain_TMW_2.1533
PEDA001.C.00003.C001_01379	ADU71_RS06865	WP_046870864.1	Bacteria	Firmicutes	Bacilli	NZ_CP012283	Pediococcus_damnosus_strain_TMW_2.1534
PEDA001.C.00004.C001_00437	ADU72_RS02175	WP_046870864.1	Bacteria	Firmicutes	Bacilli	NZ_CP012288	Pediococcus_damnosus_strain_TMW_2.1535
PEPE001.C.00001.C001_00398	hflX	PEPE_RS01950 WP_011673053.1	Bacteria	Firmicutes	Bacilli	NC_008525	Pediococcus_pentosaceus_ATCC_25745
PEPE001.C.00002.C001_00408	T256_RS02025	WP_023440019.1	Bacteria	Firmicutes	Bacilli	NC_022780	Pediococcus_pentosaceus_SL4
PEPE001.C.00003.C001_01534	AN278_RS07665	WP_055126013.1	Bacteria	Firmicutes	Bacilli	NZ_CP015918	Pediococcus_pentosaceus_strain_wikim20
PEPE001.C.00004.C001_01421	hflX	S100892_RS07845 WP_094104701.1	Bacteria	Firmicutes	Bacilli	NZ_CP021474	Pediococcus_pentosaceus_strain_SRCM100892
PEPE001.C.00005.C001_01356	hflX	S100194_RS07095 WP_023440019.1	Bacteria	Firmicutes	Bacilli	NZ_CP021927	Pediococcus_pentosaceus_strain_SRCM100194
PESP004.C.00001.C001_00461	ING2D1G_RS02300	WP_045077709.1	Bacteria	Firmicutes	Tissierellia	NZ_LM997412	Peptoniphilus_sp._ING2-D1G,:_I.
PLAN001.C.00001.C001_00498	BBH88_RS02465	WP_006830059.1	Bacteria	Firmicutes	Bacilli	NZ_CP016534	Planococcus_antarcticus_DSM_14505
PLDO001.C.00001.C001_00455	BCM40_RS02265	WP_065527336.1	Bacteria	Firmicutes	Bacilli	NZ_CP016543	Planococcus_donghaensis_strain_DSM_22276
PLFA001.C.00001.C001_00452	AJGP001_RS02260	WP_078080095.1	Bacteria	Firmicutes	Bacilli	NZ_CP019401	Planococcus_faecalis_strain_AJ003
PLHA001.C.00001.C001_00452	BBI08_RS02250	WP_008498744.1	Bacteria	Firmicutes	Bacilli	NZ_CP016537	Planococcus_halocryophilus_strain_DSM_24743
PLKO001.C.00001.C001_01294	AUO94_RS06505	WP_058386455.1	Bacteria	Firmicutes	Bacilli	NZ_CP013661	Planococcus_kocurii_strain_ATCC_43650
PLMA001.C.00001.C001_00470	BBI11_RS02345	WP_068460263.1	Bacteria	Firmicutes	Bacilli	NZ_CP016538	Planococcus_maritimus_strain_DSM_17275
PLMA001.C.00002.C001_00451	B0X71_RS02255	WP_077590868.1	Bacteria	Firmicutes	Bacilli	NZ_CP019640	Planococcus_maritimus_strain_Y42
PLPL001.C.00001.C001_00489	BBI15_RS02430	WP_068871934.1	Bacteria	Firmicutes	Bacilli	NZ_CP016539	Planococcus_plakortidis_strain_DSM_23997
PLRI001.C.00001.C001_00132	AUC31_RS00665	WP_058381857.1	Bacteria	Firmicutes	Bacilli	NZ_CP013659	Planococcus_rifietoensis_strain_M8
PLSP001.C.00001.C001_00443	I858_RS02220	WP_049693961.1	Bacteria	Firmicutes	Bacilli	NZ_CP016540	Planococcus_sp._L10.15
PLSP002.C.00001.C001_00360	PLANO_RS01780	WP_038702443.1	Bacteria	Firmicutes	Bacilli	NZ_CP009129	Planococcus_sp._PAMC_21323
PLSP006.C.00001.C001_00453	hflX	CW734_RS03440 WP_101189447.1	Bacteria	Firmicutes	Bacilli	NZ_CP025135	Planococcus_sp._MB-3u-03
ROHO001.C.00001.C001_00818	RHOM_RS03940	WP_014078970.1	Bacteria	Firmicutes	Clostridia	NC_015977	Roseburia_hominis_A2-183
RUBA001.C.00001.C001_00138	B6259_RS00690	WP_086034945.1	Bacteria	Firmicutes	Clostridia	NZ_CP020705	Ruminococcaceae_bacterium_CPB6
RUBI001.C.00001.C001_00849	RBI_RS04190	WP_051706803.1	Bacteria	Firmicutes	Clostridia	NZ_HF545616	Ruminococcus_bicirculans_I
RUSP003.C.00001.C001_00116	A4V00_RS00585	WP_066533520.1	Bacteria	Firmicutes	Clostridia	NZ_CP015400	Ruminiclostridium_sp._KB18
RUST001.C.00001.C001_02596	ATY39_RS12870	WP_066790374.1	Bacteria	Firmicutes	Bacilli	NZ_CP014806	Rummeliibacillus_stabekisii_strain_PP9
RUTH001.C.00001.C001_02161	hflX	CTHE_RS10805 WP_020457705.1	Bacteria	Firmicutes	Clostridia	NC_009012	Ruminiclostridium_thermocellum_ATCC_27405
RUTH001.C.00002.C001_02798	hflX	CLO1313_RS13915 WP_003516763.1	Bacteria	Firmicutes	Clostridia	NC_017304	Ruminiclostridium_thermocellum_DSM_1313
RUTH001.C.00003.C001_02792	AD2_RS13950	WP_003516763.1	Bacteria	Firmicutes	Clostridia	NZ_CP013828	Ruminiclostridium_thermocellum_AD2
RUTH001.C.00004.C001_02807	LQRI_RS14030	WP_003516763.1	Bacteria	Firmicutes	Clostridia	NZ_CP016502	Ruminiclostridium_thermocellum_DSM_2360
SETE001.C.00001.C001_02724	hflX	STERM_RS13500 WP_012862186.1	Bacteria	Fusobacteria	Fusobacteriales	NC_013517	Sebaldella_termitidis_ATCC_33386
SOSI001.C.00001.C001_00412	SSIL_RS02050	WP_008405847.1	Bacteria	Firmicutes	Bacilli	NC_018065	Solibacillus_silvestris_StLB046_DNA
SOSI001.C.00002.C001_03425	SOLI23_RS16970	WP_008405847.1	Bacteria	Firmicutes	Bacilli	NZ_CP014609	Solibacillus_silvestris_strain_DSM_12223
SOSP001.C.00001.C001_03991	hflX	CSE16_RS19960 WP_099425895.1	Bacteria	Firmicutes	Bacilli	NZ_CP024123	Solibacillus_sp._R5-41
SPPS001.C.00001.C001_00449	AZE41_RS02230	WP_067205122.1	Bacteria	Firmicutes	Bacilli	NZ_CP014616	Sporosarcina_psychrophila_strain_DSM_6497
SPSP016.C.00001.C001_01564	SporoP37_RS07825	WP_081243131.1	Bacteria	Firmicutes	Bacilli	NZ_CP015349	Sporosarcina_sp._P37
SPSP017.C.00001.C001_01489	SporoP33_RS07450	WP_081243131.1	Bacteria	Firmicutes	Bacilli	NZ_CP015027	Sporosarcina_sp._P33
SPUR001.C.00001.C001_02157	SporoS204_RS10790	WP_029054777.1	Bacteria	Firmicutes	Bacilli	NZ_CP015108	Sporosarcina_ureae_strain_S204
SPUR001.C.00002.C001_01603	SporoP17a_RS08020	WP_083034193.1	Bacteria	Firmicutes	Bacilli	NZ_CP015109	Sporosarcina_ureae_strain_P17a
SPUR001.C.00003.C001_01525	SporoP8_RS07630	WP_085131956.1	Bacteria	Firmicutes	Bacilli	NZ_CP015207	Sporosarcina_ureae_strain_P8
SPUR001.C.00004.C001_01581	SporoP32a_RS07910	WP_085427403.1	Bacteria	Firmicutes	Bacilli	NZ_CP015348	Sporosarcina_ureae_strain_P32a
SYGL001.C.00001.C001_03249	SGLY_RS16140	WP_013626213.1	Bacteria	Firmicutes	Clostridia	NC_015172	Syntrophobotulus_glycolicus_DSM_8271
SYWO001.C.00001.C001_01994	SWOL_RS09930	WP_011641312.1	Bacteria	Firmicutes	Clostridia	NC_008346	Syntrophomonas_wolfei_subsp._wolfei_str._Goettingen_G311
THBR002.C.00001.C001_01037	THEBR_RS05105	WP_012269271.1	Bacteria	Firmicutes	Clostridia	NC_014964	Thermoanaerobacter_brockii_subsp._finnii_Ako-1
THIT001.C.00001.C001_01012	THIT_RS04975	WP_012995065.1	Bacteria	Firmicutes	Clostridia	NC_013921	Thermoanaerobacter_italicus_Ab9
THKI001.C.00001.C001_01095	TKV_RS05375	WP_049685064.1	Bacteria	Firmicutes	Clostridia	NZ_CP009170	Thermoanaerobacter_kivui_strain_DSM_2030
THMA002.C.00001.C001_01058	TMATH_RS05245	WP_013150226.1	Bacteria	Firmicutes	Clostridia	NC_014209	Thermoanaerobacter_mathranii_subsp._mathranii_str._A3
THPS001.C.00001.C001_01041	TETH39_RS05125	WP_012269271.1	Bacteria	Firmicutes	Clostridia	NC_010321	Thermoanaerobacter_pseudethanolicus_ATCC_33223
THSP017.C.00001.C001_01489	TETH514_RS07275	WP_003868532.1	Bacteria	Firmicutes	Clostridia	NC_010320	Thermoanaerobacter_sp._X514
THSP018.C.00001.C001_01473	THET_RS07225	WP_003868532.1	Bacteria	Firmicutes	Clostridia	NC_014538	Thermoanaerobacter_sp._X513
THTH001.C.00001.C001_01592	TTHE_RS07840	WP_013298056.1	Bacteria	Firmicutes	Clostridia	NC_014410	Thermoanaerobacterium_thermosaccharolyticum_DSM_571
THTH001.C.00002.C001_01524	THETHE_RS07505	WP_015311739.1	Bacteria	Firmicutes	Clostridia	NC_019970	Thermoanaerobacterium_thermosaccharolyticum_M0795
THTH001.C.00003.C001_02518	hflX	Thert_RS12595 WP_013298056.1	Bacteria	Firmicutes	Clostridia	NZ_CP016893	Thermoanaerobacterium_thermosaccharolyticum_strain_TG57
THWI001.C.00001.C001_01147	THEWI_RS05680	WP_014062750.1	Bacteria	Firmicutes	Clostridia	NC_015958	Thermoanaerobacter_wiegelii_Rt8.B1
THXY001.C.00001.C001_01496	THEXY_RS07395	WP_013788218.1	Bacteria	Firmicutes	Clostridia	NC_015555	Thermoanaerobacterium_xylanolyticum_LX-11
TUSP001.C.00001.C001_01310	AT726_RS06515	WP_055275505.1	Bacteria	Firmicutes	Erysipelotrichia	NZ_CP013476	Turicibacter_sp._H121
TUSP001.C.00001.C001_02250	AT726_RS11180	WP_068759602.1	Bacteria	Firmicutes	Erysipelotrichia	NZ_CP013476	Turicibacter_sp._H121
WECE001.C.00001.C001_01232	WS08_RS06150	WP_009765104.1	Bacteria	Firmicutes	Bacilli	NZ_CP007588	Weissella_ceti_strain_WS08
WECE001.C.00002.C001_01292	WS74_RS06445	WP_009765104.1	Bacteria	Firmicutes	Bacilli	NZ_CP009223	Weissella_ceti_strain_WS74
WECE001.C.00003.C001_01283	WS105_RS06390	WP_009765104.1	Bacteria	Firmicutes	Bacilli	NZ_CP009224	Weissella_ceti_strain_WS105
WECI001.C.00001.C001_00656	AO080_RS03270	WP_010369608.1	Bacteria	Firmicutes	Bacilli	NZ_CP012873	Weissella_cibaria_strain_CH2
WECI001.C.00002.C001_00681	AUC63_RS03405	WP_010369608.1	Bacteria	Firmicutes	Bacilli	NZ_CP013726	Weissella_cibaria_strain_CMS2
WECI001.C.00003.C001_00296	AUC65_RS01475	WP_010369608.1	Bacteria	Firmicutes	Bacilli	NZ_CP013936	Weissella_cibaria_strain_CMU
WECI001.C.00004.C001_00290	AUC62_RS01455	WP_010369608.1	Bacteria	Firmicutes	Bacilli	NZ_CP013934	Weissella_cibaria_strain_CMS3
WECI001.C.00005.C001_01360	hflX	CHR48_RS06800 WP_010369608.1	Bacteria	Firmicutes	Bacilli	NZ_CP022606	Weissella_cibaria_strain_CMS1
WEJO001.C.00001.C001_01880	FOL01_RS09370	WP_075270643.1	Bacteria	Firmicutes	Bacilli	NZ_CP014332	Weissella_jogaejeotgali_strain_FOL01
WEKO001.C.00001.C001_00437	WKK_RS02175	WP_041942385.1	Bacteria	Firmicutes	Bacilli	NC_015759	Weissella_koreensis_KACC_15510
WEPA001.C.00001.C001_01891	hflX	CO680_RS09465 WP_040760750.1	Bacteria	Firmicutes	Bacilli	NZ_CP023501	Weissella_paramesenteroides_strain_FDAARGOS_414
