# Supplementary material for: HflXr, a homolog of a ribosome-splitting factor, mediates antibiotic resistance
Source: Proc Natl Acad Sci U S A. 2018 Dec 13;115(52):13359–64. doi: 10.1073/pnas.1810555115 (PMC6310831; doi:10.1073/pnas.1810555115)
Supplement: Supplementary File [file pnas.1810555115.sd06.txt]

(LIMO_lmo1296:0.0772454518,(((((((BAHA001.C.00001.C001_02429_Bacteria_Firmicutes_Bacilli_:0.4484316628,BAKR001.C.00001.C001_02607_Bacteria_Firmicutes_Bacilli_:0.3678934240)95:0.0723892684,BASE001.C.00001.C001_01881_Bacteria_Firmicutes_Bacilli_:0.4566971609)89:0.0511644953,(EXSP003.C.00001.C001_01601_Bacteria_Firmicutes_Bacilli_:0.5240587572,((ANSP001.C.00001.C001_01849_Bacteria_Firmicutes_Bacilli_:0.4843075489,(LASP006.C.00001.C001_01884_Bacteria_Firmicutes_Bacilli_:0.3745422925,((((PASW001.C.00001.C001_03645_Bacteria_Firmicutes_Bacilli__D:0.2301624327,PAYO001.C.00001.C001_01755_Bacteria_Firmicutes_Bacilli__D:0.2426306375)40:0.0332847546,((PACR001.C.00001.C001_00453_Bacteria_Firmicutes_Bacilli__D:0.1203228211,PASP011.C.00001.C001_01446_Bacteria_Firmicutes_Bacilli__D:0.0549873133)100:0.1136363601,(PAST001.C.00001.C001_03037_Bacteria_Firmicutes_Bacilli__D:0.0775526298,((PADO001.C.00001.C001_02929_Bacteria_Firmicutes_Bacilli__D:0.0521300687,((PASP010.C.00001.C001_03339_Bacteria_Firmicutes_Bacilli__D:0.0051360074,PASP005.C.00001.C001_03346_Bacteria_Firmicutes_Bacilli__D:0.0052589226)100:0.0178533668,PAOD001.C.00001.C001_03339_Bacteria_Firmicutes_Bacilli__D:0.0194116086)100:0.0159877360)99:0.0094897490,((PABO002.C.00001.C001_03947_Bacteria_Firmicutes_Bacilli__D:0.0063756687,(PASP004.C.00001.C001_04027_Bacteria_Firmicutes_Bacilli__D:0.0000027106,PASP006.C.00001.C001_03689_Bacteria_Firmicutes_Bacilli__D:0.0020802881)100:0.0062137172)100:0.0220598378,((PAGR001.C.00001.C001_03379_Bacteria_Firmicutes_Bacilli__D:0.0041177873,PARI001.C.00001.C001_03827_Bacteria_Firmicutes_Bacilli__D:0.0085598479)100:0.0252376626,(PASP009.C.00001.C001_03961_Bacteria_Firmicutes_Bacilli__D:0.0342834023,(PASP007.C.00001.C001_03541_Bacteria_Firmicutes_Bacilli__D:0.0078309665,PASP008.C.00001.C001_03344_Bacteria_Firmicutes_Bacilli__D:0.0055064358)100:0.0521802645)98:0.0107176254)95:0.0091057383)96:0.0063412667)99:0.0594785393)100:0.0758024510)100:0.0594289022)95:0.0627909997,(PABE001.C.00001.C001_04868_Bacteria_Firmicutes_Bacilli_:0.1651688684,PASP012.C.00001.C001_02529_Bacteria_Firmicutes_Bacilli__D:0.1627709544)100:0.0733307673)100:0.4031640601,(((((((((((((THTA001.C.00001.C001_01710_Bacteria_Aquificae_Aquificales.:0.5101765419,((PEPR001.C.00001.C001_02912_Bacteria_Proteobacteria_Deltaproteobacteria_:0.3727569683,DESP006.C.00001.C001_02548_Bacteria_Proteobacteria_Deltaproteobacteria_:0.2634289676)100:0.0978736251,THYE001.C.00001.C001_01282_Bacteria_Nitrospirae_Nitrospirales_:0.4099224711)99:0.0813741847)30:0.0639185246,(((LEAL001.C.00001.C001_03505_Bacteria_Spirochaetes_Leptospirales_:0.5886933257,(DEDE001.C.00001.C001_01605_Bacteria_Deferribacteres_Deferribacterales_:0.2885386692,(DEAC001.C.00001.C001_00425_Bacteria_Deferribacteres_Deferribacterales_:0.3249870110,CANI010.C.00001.C001_00706_Bacteria_Deferribacteres_Deferribacterales_:0.4055945261)100:0.0999856328)100:0.2629099480)88:0.0881834048,(THIN001.C.00001.C001_00208_Bacteria_Thermodesulfobacteria_Thermodesulfobacteriales_:0.1404946463,THGE001.C.00001.C001_01426_Bacteria_Thermodesulfobacteria_Thermodesulfobacteriales_:0.4620724895)100:0.1804161127)81:0.0426629610,((((DEAL002.C.00001.C001_00705_Bacteria_Proteobacteria_Deltaproteobacteria_:0.4308182772,(DEOL001.C.00001.C001_00004_Bacteria_Proteobacteria_Deltaproteobacteria_:0.3555658771,DEAU001.C.00001.C001_01857_Bacteria_Proteobacteria_Deltaproteobacteria__D:0.3986504483)100:0.1241950731)90:0.1090619224,(DEPS001.C.00001.C001_02977_Bacteria_Proteobacteria_Deltaproteobacteria_:0.4782952152,(DEAC005.C.00001.C001_00015_Bacteria_Proteobacteria_Deltaproteobacteria_:0.3007693418,SYFU001.C.00001.C001_03291_Bacteria_Proteobacteria_Deltaproteobacteria_:0.4384891151)100:0.0613331089)95:0.0641529870)72:0.0342899906,(DETI001.C.00001.C001_04687_Bacteria_Proteobacteria_Deltaproteobacteria_:0.4269170597,SYAC001.C.00001.C001_02519_Bacteria_Proteobacteria_Deltaproteobacteria_:0.3808712116)70:0.0390086476)75:0.0581081793,((HAOC001.C.00001.C001_05332_Bacteria_Proteobacteria_Deltaproteobacteria__D:0.4229782627,((CHCR001.C.00001.C001_01494_Bacteria_Proteobacteria_Deltaproteobacteria__D:0.0951189686,SOCE001.C.00002.C001_00594_Bacteria_Proteobacteria_Deltaproteobacteria__D_D:0.1094139667)100:0.3466445256,((MEBO002.C.00001.C001_04906_Bacteria_Proteobacteria_Deltaproteobacteria__D:0.0257149663,CYFU001.C.00001.C001_01963_Bacteria_Proteobacteria_Deltaproteobacteria__D:0.0180639192)90:0.0150616526,(STAU002.C.00001.C001_02124_Bacteria_Proteobacteria_Deltaproteobacteria__D:0.0283018561,((MYST002.C.00001.C001_01376_Bacteria_Proteobacteria_Deltaproteobacteria__D:0.0332481650,COCO001.C.00001.C001_01249_Bacteria_Proteobacteria_Deltaproteobacteria__D:0.0691730593)94:0.0147713703,((MYXA001.C.00001.C001_01327_Bacteria_Proteobacteria_Deltaproteobacteria__D:0.0164431534,(MYFU001.C.00001.C001_00400_Bacteria_Proteobacteria_Deltaproteobacteria__D:0.0000027106,MYMA002.C.00001.C001_01356_Bacteria_Proteobacteria_Deltaproteobacteria__D:0.0000027106)100:0.0067807407)100:0.0131066319,MYHA001.C.00001.C001_05545_Bacteria_Proteobacteria_Deltaproteobacteria__D:0.0200051223)100:0.0275224911)100:0.0302913640)100:0.0503959173)100:0.2677085315)100:0.0720352438)100:0.1034368381,CHTH002.C.00001.C001_02042_Bacteria_Acidobacteria_Blastocatellia_:0.4543323492)64:0.0591828572)70:0.0296172640)79:0.0367721834)25:0.0316239243,(NIDE001.C.00001.C001_02265_Bacteria_Nitrospirae_Nitrospirales__D:0.1786747237,NIJA001.C.00001.C001_03123_Bacteria_Nitrospirae_Nitrospirales_:0.3409163240)100:0.3474833890)85:0.0706314842,(LEFE001.C.00002.C001_00442_Bacteria_Nitrospirae_Nitrospirales_:0.6389039933,((DEDE005.C.00002.C001_01106_Bacteria_Proteobacteria_Deltaproteobacteria_:0.2675282736,DESP008.C.00001.C001_01955_Bacteria_Proteobacteria_Deltaproteobacteria_:0.3814118938)100:0.2043628078,DEBA001.C.00001.C001_01738_Bacteria_Proteobacteria_Deltaproteobacteria_:0.4241281262)99:0.0728549342)86:0.0403842586)100:0.2250528423,((MERU001.C.00001.C001_01725_Bacteria_Deinococcus-Thermus_Deinococci_:0.4146021848,DEGE001.C.00001.C001_02049_Bacteria_Deinococcus-Thermus_Deinococci_:0.3241336770)100:0.0893901016,TRRA001.C.00001.C001_01985_Bacteria_Deinococcus-Thermus_Deinococci_:0.3913526862)100:0.2297516420)100:0.1586154163,((SYSP022.C.00001.C001_01295_Bacteria_Cyanobacteria_Synechococcales_:0.3486782271,CYSP001.C.00001.C001_02803_Bacteria_Cyanobacteria_Synechococcales_:0.3165843868)100:0.6977946426,((PSSP046.C.00001.C001_01510_Bacteria_Cyanobacteria_Synechococcales_:0.3127297139,(GESP003.C.00001.C001_01262_Bacteria_Cyanobacteria_Oscillatoriophycideae_:0.1925209862,(((((NOFL001.C.00001.C001_04960_Bacteria_Cyanobacteria_Nostocales__D:0.0266540386,NOPU001.C.00001.C001_04904_Bacteria_Cyanobacteria_Nostocales__D:0.0231685829)100:0.0544236409,CASP012.C.00001.C001_04999_Bacteria_Cyanobacteria_Nostocales__D:0.0390875776)100:0.0627769236,GLSP001.C.00001.C001_01582_Bacteria_Cyanobacteria_Oscillatoriophycideae__D:0.0779904880)100:0.0168889614,(CREP001.C.00001.C001_01615_Bacteria_Cyanobacteria_Oscillatoriophycideae__D:0.0984890091,LESP004.C.00001.C001_02471_Bacteria_Cyanobacteria_Synechococcales__D:0.1426292086)95:0.0157874104)100:0.0589019006,(((GLSP001.C.00001.C001_02948_Bacteria_Cyanobacteria_Oscillatoriophycideae__D:0.0864709820,(CASP012.C.00001.C001_00012_Bacteria_Cyanobacteria_Nostocales__D:0.0476361935,(NOPU001.C.00001.C001_00227_Bacteria_Cyanobacteria_Nostocales__D:0.0290788896,NOFL001.C.00001.C001_01809_Bacteria_Cyanobacteria_Nostocales__D:0.0368032644)100:0.0462687648)100:0.0595432313)100:0.0603221641,(CYSP003.C.00001.C001_03033_Bacteria_Cyanobacteria_Oscillatoriophycideae_:0.2035156554,LESP004.C.00001.C001_01963_Bacteria_Cyanobacteria_Synechococcales__D:0.1725829695)100:0.1312679858)100:0.0329444074,CREP001.C.00001.C001_02956_Bacteria_Cyanobacteria_Oscillatoriophycideae__D:0.1445522566)100:0.1328440352)100:0.0252564291)100:0.0703015226)100:0.1357723049,SYSP019.C.00001.C001_00368_Bacteria_Cyanobacteria_Synechococcales_:0.2970584487)100:0.1649867269)100:0.1958144742)100:0.1623257747,DEGI001.C.00001.C001_04505_Bacteria_Firmicutes_Clostridia_:0.4891228692)49:0.0728472365,((DEOR002.C.00001.C001_03128_Bacteria_Firmicutes_Clostridia_:0.3789511076,DEME001.C.00001.C001_01479_Bacteria_Firmicutes_Clostridia_:0.3238423121)100:0.4650376253,HEMO001.C.00001.C001_02364_Bacteria_Firmicutes_Clostridia_:0.5620799345)34:0.0813127083)51:0.0408863636,(((CHMA001.C.00001.C001_01791_Bacteria_Firmicutes_Clostridia_:0.4928963495,ELMI002.C.00001.C001_01137_Bacteria_Elusimicrobia_Elusimicrobia_:0.7846461273)100:0.1637432384,DEFO002.C.00001.C001_01312_Bacteria_Firmicutes_Clostridia_:0.5601895878)28:0.0528773588,(((SESP010.C.00001.C001_02236_Bacteria_Firmicutes_Negativicutes_:0.2938235243,SERU002.C.00001.C001_00883_Bacteria_Firmicutes_Negativicutes_:0.2671596560)100:0.1954846835,(PESP005.C.00001.C001_02184_Bacteria_Firmicutes_Negativicutes__D:0.0884345440,PESP005.C.00001.C001_03408_Bacteria_Firmicutes_Negativicutes__D:0.1310990079)100:0.3156676430)100:0.0960344294,ACFE003.C.00001.C001_01064_Bacteria_Firmicutes_Negativicutes_:0.5036449110)92:0.0605180414)51:0.0533983811)91:0.0391563549,(((((((((CACL001.C.00001.C001_00046_Bacteria_CandidatusCloacimonetes_:0.6811800924,SPTH001.C.00002.C001_02134_Bacteria_Spirochaetes_Spirochaetales_:1.0547535657)81:0.0826736716,((((HAOC001.C.00001.C001_04329_Bacteria_Proteobacteria_Deltaproteobacteria__D:0.3257175924,SOCE001.C.00001.C001_02215_Bacteria_Proteobacteria_Deltaproteobacteria__D_D:0.3218785080)100:0.1028683153,SAAM001.C.00001.C001_06062_Bacteria_Proteobacteria_Deltaproteobacteria__D:0.6185315610)100:0.0398200980,CHCR001.C.00001.C001_06669_Bacteria_Proteobacteria_Deltaproteobacteria__D:0.3884100138)100:0.2568967691,((((((((SHAM001.C.00001.C001_00795_Bacteria_Proteobacteria_Gammaproteobacteria__D:0.2174874881,SHHA001.C.00001.C001_01842_Bacteria_Proteobacteria_Gammaproteobacteria__D:0.1155938975)100:0.1242512315,((PSSP039.C.00001.C001_02646_Bacteria_Proteobacteria_Gammaproteobacteria__D:0.0902436426,PSIN002.C.00001.C001_02503_Bacteria_Proteobacteria_Gammaproteobacteria__D:0.0800173178)100:0.0360407107,MOVI001.C.00001.C001_00971_Bacteria_Proteobacteria_Gammaproteobacteria__D:0.1227053608)100:0.1129023844)100:0.1980172542,(PSTU001.C.00001.C002_00373_Bacteria_Proteobacteria_Gammaproteobacteria__D:0.1811594915,(((((((PSHA001.C.00001.C001_01376_Bacteria_Proteobacteria_Gammaproteobacteria__D:0.0017658091,PSNI001.C.00001.C001_01602_Bacteria_Proteobacteria_Gammaproteobacteria__D:0.0000027106)100:0.0074672485,PSTR001.C.00001.C001_01526_Bacteria_Proteobacteria_Gammaproteobacteria__D:0.0018021361)100:0.0240877883,(PSAL003.C.00001.C001_03517_Bacteria_Proteobacteria_Gammaproteobacteria__D:0.0083770705,((PSSP025.C.00001.C001_01611_Bacteria_Proteobacteria_Gammaproteobacteria__D:0.0035756995,PSSP037.C.00001.C001_01932_Bacteria_Proteobacteria_Gammaproteobacteria__D:0.0017761185)99:0.0010780086,PSAR002.C.00001.C001_01940_Bacteria_Proteobacteria_Gammaproteobacteria__D:0.0096094602)100:0.0217638402)97:0.0218078917)100:0.0525634759,(((COSP004.C.00001.C001_02703_Bacteria_Proteobacteria_Gammaproteobacteria__D:0.0062744138,COBE001.C.00001.C001_02707_Bacteria_Proteobacteria_Gammaproteobacteria__D:0.0108913870)100:0.0445630330,(COPS002.C.00001.C001_02236_Bacteria_Proteobacteria_Gammaproteobacteria__D:0.0268304408,COSP006.C.00001.C001_01897_Bacteria_Proteobacteria_Gammaproteobacteria__D:0.0656252923)100:0.0349237388)89:0.0125761450,COSP003.C.00001.C001_01048_Bacteria_Proteobacteria_Gammaproteobacteria__D:0.0430734801)94:0.0160005101)100:0.0424152044,(PHPR001.C.00001.C002_01449_Bacteria_Proteobacteria_Gammaproteobacteria__D:0.0157801704,(ALSA001.C.00001.C001_02020_Bacteria_Proteobacteria_Gammaproteobacteria__D:0.0267664892,(ALWO001.C.00001.C001_00998_Bacteria_Proteobacteria_Gammaproteobacteria__D:0.0228784197,VIFI002.C.00001.C001_01016_Bacteria_Proteobacteria_Gammaproteobacteria__D:0.0515734232)98:0.0422375606)95:0.0293053533)98:0.0404848137)76:0.0188023781,(VITA002.C.00001.C001_01669_Bacteria_Proteobacteria_Gammaproteobacteria__D:0.0338263910,(VIAL001.C.00005.C001_00885_Bacteria_Proteobacteria_Gammaproteobacteria__D:0.0036623205,VITA001.C.00001.C001_00828_Bacteria_Proteobacteria_Gammaproteobacteria__D:0.0092346382)100:0.1135818466)100:0.0793544049)98:0.0368978774,VISC001.C.00001.C001_01474_Bacteria_Proteobacteria_Gammaproteobacteria__D:0.0752627889)100:0.1576625079)100:0.1092590530)100:0.2328084857,DEAU001.C.00001.C001_00746_Bacteria_Proteobacteria_Deltaproteobacteria__D:0.4713534471)93:0.0581310155,(BDBA001.C.00004.C001_00298_Bacteria_Proteobacteria_Oligoflexia__D:0.2389187284,(BDEX001.C.00001.C001_02445_Bacteria_Proteobacteria_Oligoflexia__D:0.1657147652,NIDE001.C.00001.C001_02407_Bacteria_Nitrospirae_Nitrospirales__D:0.1864633460)100:0.1051046121)100:0.1253538031)94:0.0748638605,(CHCR001.C.00001.C001_04787_Bacteria_Proteobacteria_Deltaproteobacteria__D:0.2293068115,(((MYST002.C.00001.C001_02480_Bacteria_Proteobacteria_Deltaproteobacteria__D:0.1246359842,(COCO001.C.00001.C001_07898_Bacteria_Proteobacteria_Deltaproteobacteria__D:0.0664219953,((MYHA001.C.00001.C001_03606_Bacteria_Proteobacteria_Deltaproteobacteria__D:0.0429739902,MYXA001.C.00001.C001_05149_Bacteria_Proteobacteria_Deltaproteobacteria__D:0.0184959628)88:0.0101184149,(MYMA002.C.00001.C001_05156_Bacteria_Proteobacteria_Deltaproteobacteria__D:0.0000021540,MYFU001.C.00001.C001_06793_Bacteria_Proteobacteria_Deltaproteobacteria__D:0.0069286037)100:0.0267377069)100:0.0783739888)100:0.0546923194)100:0.0554512425,((CYFU001.C.00001.C001_02633_Bacteria_Proteobacteria_Deltaproteobacteria__D:0.0693999577,MEBO002.C.00001.C001_00538_Bacteria_Proteobacteria_Deltaproteobacteria__D:0.0574575673)88:0.0129307870,STAU002.C.00001.C001_04946_Bacteria_Proteobacteria_Deltaproteobacteria__D:0.0419248906)100:0.0937058171)100:0.0871620301,(((GLOX001.C.00002.C001_01316_Bacteria_Proteobacteria_Alphaproteobacteria__D:0.1205581754,GLDI001.C.00001.C001_02270_Bacteria_Proteobacteria_Alphaproteobacteria__D:0.0484192354)100:0.0186197614,ROGI001.C.00001.C002_00509_Bacteria_Proteobacteria_Alphaproteobacteria__D:0.0565757683)100:0.1183329709,BRJA001.C.00001.C001_03151_Bacteria_Proteobacteria_Alphaproteobacteria__D_D:0.2057443554)100:0.0830395299)100:0.0791557762)100:0.1176312646)91:0.0499304577,SAAM001.C.00001.C001_05747_Bacteria_Proteobacteria_Deltaproteobacteria__D:0.3324725842)94:0.0909183497,(((((SUHY001.C.00001.C001_02065_Bacteria_Proteobacteria_Betaproteobacteria__D:0.1090230050,SUDE002.C.00001.C001_01175_Bacteria_Proteobacteria_Betaproteobacteria__D:0.0631272754)100:0.0644187637,THDE001.C.00001.C001_01372_Bacteria_Proteobacteria_Betaproteobacteria__D:0.1564070678)67:0.0371797284,((((PSSP045.C.00001.C001_02385_Bacteria_Proteobacteria_Betaproteobacteria__D:0.0393956042,(CHVI001.C.00001.C001_02827_Bacteria_Proteobacteria_Betaproteobacteria__D:0.0221542682,(CHSP005.C.00001.C001_01457_Bacteria_Proteobacteria_Betaproteobacteria__D:0.0087828141,CHVA001.C.00001.C001_00967_Bacteria_Proteobacteria_Betaproteobacteria__D:0.0141926023)100:0.0255655532)100:0.0201305447)100:0.1527647812,(ARAR001.C.00001.C001_00268_Bacteria_Proteobacteria_Betaproteobacteria__D:0.0377875251,AZSP005.C.00001.P002_00627_Bacteria_Proteobacteria_Betaproteobacteria__D:0.0199932567)100:0.0785467577)73:0.0146658985,DEAR001.C.00001.C001_02811_Bacteria_Proteobacteria_Betaproteobacteria__D:0.0903361395)78:0.0152222394,(((MEGL001.C.00001.C001_00004_Bacteria_Proteobacteria_Betaproteobacteria__D:0.0020279323,MESP020.C.00001.C001_00004_Bacteria_Proteobacteria_Betaproteobacteria__D:0.0018457848)100:0.1240451364,(THSP019.C.00001.C001_03162_Bacteria_Proteobacteria_Betaproteobacteria__D:0.0496894377,(AZSP004.C.00001.C001_01349_Bacteria_Proteobacteria_Betaproteobacteria__D:0.0095039294,AZOL001.C.00001.C001_01430_Bacteria_Proteobacteria_Betaproteobacteria__D:0.0137944965)100:0.0241351864)100:0.0835170922)90:0.0352675940,((NICO001.C.00001.C001_01556_Bacteria_Proteobacteria_Betaproteobacteria__D:0.0610237865,(NIBR001.C.00001.C001_01483_Bacteria_Proteobacteria_Betaproteobacteria__D:0.0362510715,NILA001.C.00001.C001_02302_Bacteria_Proteobacteria_Betaproteobacteria__D:0.0429049556)100:0.0233036106)97:0.0192737446,(MEVE001.C.00001.C001_02720_Bacteria_Proteobacteria_Betaproteobacteria__D:0.1029655683,MEMO001.C.00001.C001_01459_Bacteria_Proteobacteria_Betaproteobacteria__D:0.1383183273)100:0.0552585005)93:0.0214782454)73:0.0079926798)94:0.0220907327)65:0.0132759940,(SUSP004.C.00001.C001_01366_Bacteria_Proteobacteria_Betaproteobacteria__D:0.0988753599,(NISP002.C.00001.C001_01490_Bacteria_Proteobacteria_Betaproteobacteria__D:0.0611911023,(NIUR001.C.00001.C001_02812_Bacteria_Proteobacteria_Betaproteobacteria__D:0.0116125966,NISP001.C.00001.C001_01181_Bacteria_Proteobacteria_Betaproteobacteria__D:0.0255371359)100:0.0750844812)100:0.0356506532)100:0.0351438185)66:0.0710984935,OLAN001.C.00001.C001_02841_Bacteria_Proteobacteria_Gammaproteobacteria__D:0.2909876702)100:0.3987967950)97:0.1045339190)100:0.4115188475)90:0.0904169398,HAMA003.C.00002.C001_00599_Bacteria_Proteobacteria_Oligoflexia_:0.9797661088)90:0.0546461996,(((CAPR002.C.00001.C001_00851_Bacteria_Chlamydiae_Parachlamydiales_:0.4087209377,SINE001.C.00001.C001_00687_Bacteria_Chlamydiae_Parachlamydiales_:0.2963720700)100:0.2180948727,CHAB001.C.00001.C001_00281_Bacteria_Chlamydiae_Chlamydiales_:0.6795268936)100:0.2251303104,(((AKMU001.C.00002.C001_02040_Bacteria_Verrucomicrobia_Verrucomicrobiae_:0.6233285851,(COAK001.C.00001.C001_01033_Bacteria_Verrucomicrobia_Opitutae_:0.4662558221,OPTE001.C.00001.C001_04188_Bacteria_Verrucomicrobia_Opitutae_:0.4522513891)97:0.1347587956)89:0.0531258117,(((SAPA001.C.00001.C001_00212_Bacteria_Spirochaetes_Spirochaetales_:0.4845436084,SPAF001.C.00001.C001_02434_Bacteria_Spirochaetes_Spirochaetales_:0.5141732814)99:0.0525007003,SESM001.C.00001.C001_03133_Bacteria_Spirochaetes_Spirochaetales_:0.4583211346)99:0.0792723173,((TRBR001.C.00001.C001_00535_Bacteria_Spirochaetes_Spirochaetales_:0.3522807667,TRSU001.C.00001.C001_00246_Bacteria_Spirochaetes_Spirochaetales_:0.3975254194)100:0.2629014024,TRPR001.C.00001.C001_03212_Bacteria_Spirochaetes_Spirochaetales_:0.5214728232)100:0.1894024574)98:0.0462104105)97:0.0867736101,(TRPE001.C.00001.C001_00774_Bacteria_Spirochaetes_Spirochaetales_:0.6634938826,(SPGL001.C.00001.C001_02151_Bacteria_Spirochaetes_Spirochaetales_:0.4307217623,SPCO002.C.00001.C001_01130_Bacteria_Spirochaetes_Spirochaetales_:0.5237580975)94:0.1054403577)100:0.2497396329)98:0.1598407273)96:0.1212803208)96:0.1132752678,((FISU001.C.00001.C001_03089_Bacteria_Fibrobacteres_Fibrobacterales_:0.8571544657,(COAE001.C.00001.C001_00635_Bacteria_Actinobacteria_Coriobacteriia_:0.4043693859,ADEQ001.C.00001.C001_01077_Bacteria_Actinobacteria_Coriobacteriia_:0.3987838063)100:0.2333387417)56:0.0487896841,((((ACFR001.C.00001.C001_02868_Bacteria_Actinobacteria_Micromonosporales__D:0.4324197000,(MOMA001.C.00001.C001_00581_Bacteria_Actinobacteria_Geodermatophilales__D:0.1251036074,GEOB001.C.00001.C001_00538_Bacteria_Actinobacteria_Geodermatophilales__D:0.1173583790)100:0.1430559893)100:0.2995040702,((ACSC002.C.00001.C001_00162_Bacteria_Actinobacteria_Actinomycetales_:0.3893557542,(BICH001.C.00001.C001_00038_Bacteria_Actinobacteria_Bifidobacteriales_:0.1803465476,PADE002.C.00001.C001_00520_Bacteria_Actinobacteria_Bifidobacteriales_:0.1898212595)100:0.3403327826)100:0.0788294043,((((STPA003.C.00001.C001_04986_Bacteria_Actinobacteria_Streptomycetales__D:0.0407931179,STAM001.C.00001.C001_05381_Bacteria_Actinobacteria_Streptomycetales__D:0.0107706485)100:0.1300600685,STAM001.C.00001.C001_05486_Bacteria_Actinobacteria_Streptomycetales__D:0.1459719724)100:0.0677182684,STPA003.C.00001.P002_00147_Bacteria_Actinobacteria_Streptomycetales__D:0.1711029277)100:0.1278845312,((GEOB001.C.00001.C001_03849_Bacteria_Actinobacteria_Geodermatophilales__D:0.0734777332,MOMA001.C.00001.C001_04061_Bacteria_Actinobacteria_Geodermatophilales__D:0.0958760818)100:0.1624189100,ACFR001.C.00001.C001_07182_Bacteria_Actinobacteria_Micromonosporales__D:0.2651339311)100:0.0686636601)100:0.0634037701)100:0.1577021467)100:0.1735354412,(ACBA001.C.00001.C001_00832_Bacteria_Actinobacteria.:0.3821944009,(ILCO001.C.00001.C001_02726_Bacteria_Actinobacteria_Acidimicrobiia_:0.4342740019,ACFE002.C.00001.C001_00675_Bacteria_Actinobacteria_Acidimicrobiia_:0.4624309864)100:0.1531775765)100:0.1504972748)100:0.1512412540,((RURA001.C.00001.C001_01444_Bacteria_Actinobacteria_Rubrobacteria_:0.3218459114,RUXY001.C.00001.C001_01457_Bacteria_Actinobacteria_Rubrobacteria_:0.3364122643)100:0.6179724639,COWO001.C.00001.C001_03243_Bacteria_Actinobacteria_Thermoleophilia_:0.5244651340)98:0.1881821118)65:0.0315261944)57:0.0524776652)92:0.0382631711,FLPL001.C.00001.C001_02283_Bacteria_Firmicutes_Clostridia_:0.7431917256)31:0.0141901062,(((((MEIN001.C.00001.C001_00199_Bacteria_Verrucomicrobia_Methylacidiphilae_:0.4948661530,CAXI001.C.00001.C001_00037_Bacteria_Verrucomicrobia_Spartobacteria_:0.4382042113)100:0.2442226080,KIGL001.C.00001.C001_00858_Bacteria_Kiritimatiellaeota_Kiritimatiellae_:0.4785137082)99:0.1090156325,((((SARU001.C.00001.C001_02391_Bacteria_Bacteroidetes_Bacteroidetes:0.5286632959,((NISO001.C.00001.C001_02536_Bacteria_Bacteroidetes_Chitinophagia_:0.3311730397,((CAWA001.C.00001.C001_00012_Bacteria_Bacteroidetes_Flavobacteriia_:0.4533886648,CAAZ001.C.00002.C001_00126_Bacteria_Bacteroidetes_Bacteroidia_:0.5246046704)100:0.0818549437,(RUTI001.C.00001.C001_01132_Bacteria_Bacteroidetes_Cytophagia_:0.2814444749,(SPMO001.C.00001.C001_04882_Bacteria_Bacteroidetes_Cytophagia_:0.2855696521,(CAAM001.C.00001.C001_01232_Bacteria_Bacteroidetes_Cytophagia_:0.3025191367,CAEN003.C.00001.C001_00630_Bacteria_Bacteroidetes_Cytophagia_:0.5088603437)100:0.1531019346)100:0.0827424612)100:0.1017986762)100:0.1171647454)100:0.3399350525,IGAL001.C.00001.C001_02849_Bacteria_Ignavibacteriae_Ignavibacteria_:0.5221731366)89:0.0784993548)81:0.0555749000,(PRSP003.C.00001.C001_00679_Bacteria_Chlorobi_Chlorobia_:0.4180562472,CAAB001.C.00001.C001_00098_Bacteria_Calditrichaeota_Calditrichae_:0.5808440931)84:0.0939426961)99:0.1517918390,((CAKU001.C.00001.C001_03052_Bacteria_Planctomycetes_Planctomycetia_:0.5401774751,(PHBA002.C.00001.C001_01491_Bacteria_Planctomycetes_Phycisphaerae.:0.5964254264,PHMI001.C.00001.C001_01870_Bacteria_Planctomycetes_Phycisphaerae_:0.5471657857)100:0.1336058784)100:0.0829748306,(((RUBR001.C.00001.C001_00316_Bacteria_Planctomycetes_Planctomycetia_:0.3545653706,FUMA001.C.00001.C001_05258_Bacteria_Planctomycetes_Planctomycetia_:0.2469328538)100:0.2439496392,(RHBA004.C.00001.C001_03950_Bacteria_Planctomycetes_Planctomycetia_:0.3765442888,THTE001.C.00001.C001_02803_Bacteria_Planctomycetes_Planctomycetia_:0.3905181826)100:0.1150472594)95:0.0191922712,(PABO001.C.00001.C001_00489_Bacteria_Planctomycetes_Planctomycetia_:0.3415002605,GESP005.C.00001.C001_00223_Bacteria_Planctomycetes_Planctomycetia_:0.4070187370)98:0.0819490064)96:0.0955477169)100:0.2840232890)84:0.0587651882,GEKA002.C.00001.C001_03495_Bacteria_Gemmatimonadetes_Gemmatimonadales_:0.5700012934)99:0.1071135517)87:0.0387214480,(((((((((((RIBA001.C.00001.C001_01628_Bacteria_Proteobacteria_Alphaproteobacteria_:0.5821685348,CAPA002.C.00001.C001_01779_Bacteria_Proteobacteria_Alphaproteobacteria_:0.3695045630)94:0.1883241711,(TIMO001.C.00001.C001_01722_Bacteria_Proteobacteria_Alphaproteobacteria_:0.4146709711,MASP001.C.00001.C001_01817_Bacteria_Proteobacteria_Alphaproteobacteria_:0.3062577434)94:0.0517130402)89:0.0440349037,((MIAE002.C.00002.C001_01165_Bacteria_Proteobacteria_Alphaproteobacteria_:0.5633968715,(((AZLI001.C.00002.P006_00399_Bacteria_Proteobacteria_Alphaproteobacteria__D:0.2034295324,(AZLI001.C.00002.C001_01172_Bacteria_Proteobacteria_Alphaproteobacteria__D:0.0467840856,AZBR001.C.00001.P002_00592_Bacteria_Proteobacteria_Alphaproteobacteria__D:0.0791011470)100:0.1245347721)93:0.0405564630,NIAM001.C.00001.C001_01555_Bacteria_Proteobacteria_Alphaproteobacteria_:0.2450115822)100:0.0621601481,AZBR001.C.00001.P002_00479_Bacteria_Proteobacteria_Alphaproteobacteria__D:0.3126815227)99:0.0626002494)95:0.0750909384,(((GLOX001.C.00002.C001_01798_Bacteria_Proteobacteria_Alphaproteobacteria__D:0.2233894692,GLDI001.C.00001.C001_00486_Bacteria_Proteobacteria_Alphaproteobacteria__D:0.1270675337)100:0.1017291324,GRBE001.C.00007.C001_01154_Bacteria_Proteobacteria_Alphaproteobacteria_:0.1773740374)100:0.0706415551,ROGI001.C.00001.C001_01694_Bacteria_Proteobacteria_Alphaproteobacteria__D:0.1966971648)100:0.2362634930)88:0.0403941076)95:0.0347459012,((SPSP013.C.00001.C001_01563_Bacteria_Proteobacteria_Alphaproteobacteria_:0.4094357872,ERAT001.C.00001.C001_02019_Bacteria_Proteobacteria_Alphaproteobacteria_:0.4320199297)100:0.2016590026,((((MEEX001.C.00001.C001_02928_Bacteria_Proteobacteria_Alphaproteobacteria__D:0.1114106278,MEEX001.C.00001.C001_00072_Bacteria_Proteobacteria_Alphaproteobacteria__D:0.1402998037)100:0.1727212735,CHSP001.C.00001.C001_03620_Bacteria_Proteobacteria_Alphaproteobacteria_:0.2070073384)100:0.1236641859,BRJA001.C.00001.C001_05178_Bacteria_Proteobacteria_Alphaproteobacteria__D_D:0.3509385134)100:0.1505669801,(((((LICR001.C.00001.C001_01138_Bacteria_Proteobacteria_Alphaproteobacteria_:0.4469322618,(SIME002.C.00022.C001_01558_Bacteria_Proteobacteria_Alphaproteobacteria__D:0.0000027106,SIME002.C.00022.C001_01861_Bacteria_Proteobacteria_Alphaproteobacteria__D:0.0000024656)100:0.1694795154)100:0.1784972537,(MELO001.C.00001.C001_04743_Bacteria_Proteobacteria_Alphaproteobacteria_:0.2737495705,PEHA001.C.00001.C001_01355_Bacteria_Proteobacteria_Alphaproteobacteria_:0.6465525504)97:0.0611825108)92:0.0400218309,(BAHE002.C.00002.C001_00731_Bacteria_Proteobacteria_Alphaproteobacteria__D:0.0000022432,BAHE002.C.00002.C001_00838_Bacteria_Proteobacteria_Alphaproteobacteria__D:0.0000025908)100:0.4499014336)99:0.0752451006,RHVA001.C.00001.C001_01328_Bacteria_Proteobacteria_Alphaproteobacteria_:0.5574464158)93:0.0640955466,CAFI001.C.00002.C001_02530_Bacteria_Proteobacteria_Alphaproteobacteria_:0.4594906258)99:0.0670523903)92:0.0574847992)35:0.0256064532)42:0.0590209148,(PABE002.C.00001.C001_02253_Bacteria_Proteobacteria_Alphaproteobacteria_:0.5180091541,CAPU001.C.00001.C001_00812_Bacteria_Proteobacteria_Alphaproteobacteria_:0.6333639309)39:0.1011707612)36:0.0427331136,((HIBA001.C.00001.C001_01668_Bacteria_Proteobacteria_Alphaproteobacteria_:0.4428066903,HYNE001.C.00001.C001_01987_Bacteria_Proteobacteria_Alphaproteobacteria_:0.4105880607)100:0.2739125370,MAMA002.C.00001.C001_01507_Bacteria_Proteobacteria_Alphaproteobacteria_:0.4643064027)84:0.1580028504)41:0.0340798758,(PHZU001.C.00001.C001_01910_Bacteria_Proteobacteria_Alphaproteobacteria_:0.3812387313,CABA001.C.00001.C001_00091_Bacteria_Proteobacteria_Alphaproteobacteria_:0.5671410077)40:0.0602610409)54:0.0237301529,PACO001.C.00001.C001_01688_Bacteria_Proteobacteria_Alphaproteobacteria_:0.4692940044)100:0.1422402035,MAFE001.C.00001.C001_01298_Bacteria_Proteobacteria_Zetaproteobacteria_:0.6979419754)100:0.0853765619,MAMA001.C.00001.C001_00293_Bacteria_Proteobacteria_Alphaproteobacteria_:0.5592401617)100:0.2313927435,(SNAL001.C.00001.C001_01707_Bacteria_Proteobacteria_Betaproteobacteria_:0.7169557665,((((((CAKI004.C.00001.C001_00402_Bacteria_Proteobacteria_Betaproteobacteria_:0.5124531194,BAPS001.C.00001.C001_00865_Bacteria_Proteobacteria_Betaproteobacteria_:0.2802681740)100:0.1735405020,NEBA001.C.00001.C001_01060_Bacteria_Proteobacteria_Betaproteobacteria_:0.5794655207)83:0.1424795738,POAS002.C.00004.C001_01449_Bacteria_Proteobacteria_Betaproteobacteria_:0.6458447081)24:0.0355119825,(((THIN003.C.00002.C001_02688_Bacteria_Proteobacteria_Betaproteobacteria_:0.5152777256,PASP013.C.00001.C001_02520_Bacteria_Proteobacteria_Betaproteobacteria_:0.4551334087)91:0.1055346105,(BUBA001.C.00001.C001_01011_Bacteria_Proteobacteria_Betaproteobacteria_:0.3469323406,BUBA002.C.00001.C001_00058_Bacteria_Proteobacteria_Betaproteobacteria_:0.5798323600)94:0.1434453962)84:0.0485430554,BEBA001.C.00001.C001_02534_Bacteria_Proteobacteria_Betaproteobacteria.:0.5078129647)74:0.1004344388)75:0.0577189427,((((((((NIUR001.C.00001.C001_01985_Bacteria_Proteobacteria_Betaproteobacteria__D:0.0355532591,NISP001.C.00001.C001_02001_Bacteria_Proteobacteria_Betaproteobacteria__D:0.0154605062)100:0.1769633006,NISP002.C.00001.C001_00788_Bacteria_Proteobacteria_Betaproteobacteria__D:0.1261201845)100:0.1509932432,NICO001.C.00001.C001_01109_Bacteria_Proteobacteria_Betaproteobacteria__D:0.2422781611)100:0.0545665784,(NILA001.C.00001.C001_00855_Bacteria_Proteobacteria_Betaproteobacteria__D:0.0746058379,NIBR001.C.00001.C001_01215_Bacteria_Proteobacteria_Betaproteobacteria__D:0.1578205608)100:0.0979275509)100:0.1727844778,(SUDE002.C.00001.C001_01787_Bacteria_Proteobacteria_Betaproteobacteria__D:0.1705319653,(((MEGL001.C.00001.C001_01727_Bacteria_Proteobacteria_Betaproteobacteria__D:0.0026681529,MESP020.C.00001.C001_01675_Bacteria_Proteobacteria_Betaproteobacteria__D:0.0000027106)100:0.1289833103,(MEVE001.C.00001.C001_00975_Bacteria_Proteobacteria_Betaproteobacteria__D:0.0614043987,MEMO001.C.00001.C001_00922_Bacteria_Proteobacteria_Betaproteobacteria__D:0.0809131515)100:0.1337975957)100:0.0731148134,CAME004.C.00001.C001_00889_Bacteria_Proteobacteria_Betaproteobacteria_:0.4866212728)100:0.1237414745)100:0.0432151670)99:0.0432087200,(((CHSP005.C.00001.C001_00749_Bacteria_Proteobacteria_Betaproteobacteria__D:0.0435101556,CHVI001.C.00001.C001_03548_Bacteria_Proteobacteria_Betaproteobacteria__D:0.0101426813)99:0.0094470400,CHVA001.C.00001.C001_01748_Bacteria_Proteobacteria_Betaproteobacteria__D:0.0157387070)100:0.1182015906,PSSP045.C.00001.C001_03089_Bacteria_Proteobacteria_Betaproteobacteria__D:0.1331638203)100:0.2378600691)87:0.0551942864,((((ARAR001.C.00001.C001_00692_Bacteria_Proteobacteria_Betaproteobacteria__D:0.0861358273,(AZSP002.C.00001.C001_00726_Bacteria_Proteobacteria_Betaproteobacteria_:0.0370889816,AZSP005.C.00001.C001_00806_Bacteria_Proteobacteria_Betaproteobacteria__D:0.0661974081)97:0.0276471037)100:0.0832771445,(THSP019.C.00001.C001_03312_Bacteria_Proteobacteria_Betaproteobacteria__D:0.1002643651,(AZOL001.C.00001.C001_00995_Bacteria_Proteobacteria_Betaproteobacteria__D:0.0027886681,AZSP004.C.00001.C001_00941_Bacteria_Proteobacteria_Betaproteobacteria__D:0.0026338048)100:0.1032137070)100:0.0551812992)100:0.0989807174,SUHY001.C.00001.C001_01059_Bacteria_Proteobacteria_Betaproteobacteria__D:0.2210759376)100:0.0827379851,DEAR001.C.00001.C001_03078_Bacteria_Proteobacteria_Betaproteobacteria__D:0.2796047968)100:0.1006998808)80:0.0328207413,(SUSP004.C.00001.C001_01156_Bacteria_Proteobacteria_Betaproteobacteria__D:0.2556843031,THDE001.C.00001.C001_00612_Bacteria_Proteobacteria_Betaproteobacteria__D:0.2951064733)95:0.0954419170)99:0.1219186832)100:0.1727143854,((((((XYFA001.C.00012.C001_00074_Bacteria_Proteobacteria_Gammaproteobacteria_:0.5348749067,THCY001.C.00001.C001_00525_Bacteria_Proteobacteria_Gammaproteobacteria_:0.4669177789)87:0.0675320661,(((((FRSP002.C.00001.C001_01943_Bacteria_Proteobacteria_Gammaproteobacteria_:0.7274168898,(((((AGAP001.C.00003.C001_01474_Bacteria_Proteobacteria_Gammaproteobacteria_:0.5136388720,((ESCO001.C.00249.C001_05164_Bacteria_Proteobacteria_Gammaproteobacteria__D:0.0000027106,ESCO001.C.00249.C001_02273_Bacteria_Proteobacteria_Gammaproteobacteria__D:0.0000020218)100:0.0777700737,(CAIS001.C.00001.C001_00176_Bacteria_Proteobacteria_Gammaproteobacteria_:0.3864829521,(CABA002.C.00003.C001_00513_Bacteria_Proteobacteria_Gammaproteobacteria_:0.3536462039,(BLEN002.C.00001.C001_00080_Bacteria_Proteobacteria_Gammaproteobacteria_:0.4452572927,CABL002.C.00001.C001_00080_Bacteria_Proteobacteria_Gammaproteobacteria_:0.6668308375)100:0.2255282259)100:0.0711957313)99:0.0764694210)99:0.0685490551)82:0.0676470489,(PHPR001.C.00001.C001_03429_Bacteria_Proteobacteria_Gammaproteobacteria__D:0.0970243503,(((ALSA001.C.00001.C001_02925_Bacteria_Proteobacteria_Gammaproteobacteria__D:0.0536228844,ALWO001.C.00001.C001_00283_Bacteria_Proteobacteria_Gammaproteobacteria__D:0.0240589621)100:0.0247709625,VIFI002.C.00001.C001_02433_Bacteria_Proteobacteria_Gammaproteobacteria__D:0.0321629377)100:0.0718278063,(((VITA001.C.00001.C001_00256_Bacteria_Proteobacteria_Gammaproteobacteria__D:0.0057841069,VIAL001.C.00005.C001_02703_Bacteria_Proteobacteria_Gammaproteobacteria__D:0.0002301369)100:0.0563589241,VISC001.C.00001.C001_02890_Bacteria_Proteobacteria_Gammaproteobacteria__D:0.0505255911)100:0.0185790918,VITA002.C.00001.C001_02631_Bacteria_Proteobacteria_Gammaproteobacteria__D:0.0669888278)100:0.0520002601)100:0.0382413625)100:0.1133201567)82:0.0662065616,(PSSP039.C.00001.C001_00470_Bacteria_Proteobacteria_Gammaproteobacteria__D:0.2037615788,PSIN002.C.00001.C001_03387_Bacteria_Proteobacteria_Gammaproteobacteria__D:0.1441220519)100:0.1472020868)78:0.0341480400,((((((PSNI001.C.00001.C001_00288_Bacteria_Proteobacteria_Gammaproteobacteria__D:0.0000000000,PSTR001.C.00001.C001_00269_Bacteria_Proteobacteria_Gammaproteobacteria__D:0.0000000000):0.0000020721,PSHA001.C.00001.C001_00271_Bacteria_Proteobacteria_Gammaproteobacteria__D:0.0000029368)100:0.0426543295,(PSAR002.C.00001.C001_03207_Bacteria_Proteobacteria_Gammaproteobacteria__D:0.0000021697,(PSAL003.C.00001.C001_01964_Bacteria_Proteobacteria_Gammaproteobacteria__D:0.0000027598,(PSSP025.C.00001.C001_03185_Bacteria_Proteobacteria_Gammaproteobacteria__D:0.0020897335,PSSP037.C.00001.C001_00347_Bacteria_Proteobacteria_Gammaproteobacteria__D:0.0020790026)100:0.0062529348)98:0.0041538387)98:0.0365630740)100:0.1094116195,PSTU001.C.00001.C001_00598_Bacteria_Proteobacteria_Gammaproteobacteria__D:0.1361150406)100:0.0652263567,((COSP004.C.00001.C001_01997_Bacteria_Proteobacteria_Gammaproteobacteria__D:0.0036658563,COBE001.C.00001.C001_01965_Bacteria_Proteobacteria_Gammaproteobacteria__D:0.0200254319)100:0.0684613973,(COSP003.C.00001.C001_01872_Bacteria_Proteobacteria_Gammaproteobacteria__D:0.0798361596,(COPS002.C.00001.C001_00301_Bacteria_Proteobacteria_Gammaproteobacteria__D:0.0120625289,COSP006.C.00001.C001_00305_Bacteria_Proteobacteria_Gammaproteobacteria__D:0.0605914525)100:0.1619953901)100:0.0160515132)100:0.1364191963)99:0.0448813049,(SHAM001.C.00001.C001_03171_Bacteria_Proteobacteria_Gammaproteobacteria__D:0.0691451771,SHHA001.C.00001.C001_03808_Bacteria_Proteobacteria_Gammaproteobacteria__D:0.1154884073)100:0.2416783036)96:0.0398067013)76:0.0461829316,MOVI001.C.00001.C001_00451_Bacteria_Proteobacteria_Gammaproteobacteria__D:0.2428818448)91:0.0964855832)63:0.0393635286,(HAPA003.C.00001.C001_01059_Bacteria_Proteobacteria_Gammaproteobacteria_:0.2865689073,OLAN001.C.00001.C001_03641_Bacteria_Proteobacteria_Gammaproteobacteria__D:0.3518126322)100:0.1102170847)65:0.0511650057,((LEFA001.C.00001.C001_00012_Bacteria_Proteobacteria_Gammaproteobacteria_:0.4181433131,PSSP026.C.00001.C001_01267_Bacteria_Proteobacteria_Gammaproteobacteria_:0.4171118766)91:0.0877551466,PISA001.C.00007.C001_02827_Bacteria_Proteobacteria_Gammaproteobacteria_:1.0103988682)65:0.0564101357)96:0.0721977334,(CATH004.C.00001.C001_01100_Bacteria_Proteobacteria_Gammaproteobacteria_:0.4945706722,CANI005.C.00001.C001_01729_Bacteria_Proteobacteria_Gammaproteobacteria_:0.5181088507)92:0.1544111750)90:0.0195169392,THTH004.C.00001.C001_02440_Bacteria_Proteobacteria_Gammaproteobacteria_:0.2950620551)95:0.0697037643)78:0.0431138672,THNI001.C.00001.C001_02721_Bacteria_Proteobacteria_Gammaproteobacteria_:0.4173648588)74:0.0481197925,(((HAHA001.C.00001.C001_00688_Bacteria_Proteobacteria_Gammaproteobacteria_:0.5288065711,WOOC001.C.00001.C001_02171_Bacteria_Proteobacteria_Gammaproteobacteria_:0.3880158147)49:0.0637200973,(WEMA001.C.00001.C001_01335_Bacteria_Proteobacteria_Gammaproteobacteria_:0.4847935747,DINO001.C.00001.C001_00587_Bacteria_Proteobacteria_Gammaproteobacteria_:0.5917726244)52:0.0537584724)89:0.0585059200,GRAN001.C.00001.C001_04957_Bacteria_Proteobacteria_Gammaproteobacteria_:0.4583596327)87:0.0428531332)71:0.0551110806,HANE001.C.00001.C001_02005_Bacteria_Proteobacteria_Gammaproteobacteria_:0.5288493668)99:0.0774426968,ACCA001.C.00001.C001_01540_Bacteria_Proteobacteria_Acidithiobacillia_:0.5880182648)18:0.0299294218)70:0.0973612197)100:0.1235699018)100:0.1550431254)47:0.0633878445,((BDBA001.C.00004.C001_01034_Bacteria_Proteobacteria_Oligoflexia__D:0.1211739987,BDEX001.C.00001.C001_01084_Bacteria_Proteobacteria_Oligoflexia__D:0.1504303858)100:0.6527039010,FIGI001.C.00001.C001_00005_Bacteria_Armatimonadetes_Fimbriimonadia_:0.6904581114)81:0.1441614083)7:0.0389673275)10:0.0472048808,(((THTE002.C.00001.C001_01442_Bacteria_Thermobaculum.:0.4811944265,(ANTH001.C.00001.C001_01708_Bacteria_Chloroflexi_Anaerolineae_:0.5019299767,THRO001.C.00001.C001_00790_Bacteria_Chloroflexi_Thermomicrobiales_:0.3540123497)82:0.0571725409)82:0.0897574058,CHAU001.C.00001.C001_00435_Bacteria_Chloroflexi_Chloroflexia_:0.3833139275)99:0.0933952097,(DEFO001.C.00001.C001_00853_Bacteria_Chloroflexi_Dehalococcoidia_:0.3191325137,DELY001.C.00001.C001_00703_Bacteria_Chloroflexi_Dehalococcoidia_:0.5519990424)100:0.3450460372)100:0.1593063613)10:0.0326438427,((CASO002.C.00001.C001_01189_Bacteria_Acidobacteria_Solibacteres_:0.3530219735,ACCA002.C.00001.C001_00991_Bacteria_Acidobacteria_Acidobacteriales_:0.4206489278)100:0.2711660306,(LIPI001.C.00001.C001_02988_Bacteria_Firmicutes_Limnochordia_:0.4908680374,THMA003.C.00001.C001_01115_Bacteria_Firmicutes_Clostridia_:0.6171575091)100:0.1140476593)100:0.1934266305)85:0.0544148340)79:0.0357451873,((((((((ANME001.C.00001.C001_01057_Bacteria_Firmicutes_Tissierellia_:0.9056846238,((MUVA001.C.00001.C001_01133_Bacteria_Firmicutes_Tissierellia_:0.4942015572,NDMA001.C.00001.C001_00612_Bacteria_Firmicutes_Ndongobacter.:0.6024232339)100:0.4166467835,EZMA001.C.00001.C001_00502_Bacteria_Firmicutes_Tissierellia_:1.0130455460)97:0.1407073773)37:0.1243272310,((((ERLA001.C.00001.C001_00917_Bacteria_Firmicutes_Erysipelotrichia_:1.2836583299,BRTH001.C.00002.C001_01403_Bacteria_Firmicutes_Bacilli_:0.5834214919)71:0.1376242124,((BACL002.C.00001.C001_00807_Bacteria_Firmicutes_Bacilli_:0.5205660665,(SETE001.C.00001.C001_02724_Bacteria_Fusobacteria_Fusobacteriales_:0.3321503003,((((((OEOE001.C.00001.C001_00148_Bacteria_Firmicutes_Bacilli_:0.5016182275,LEME001.C.00004.C001_00531_Bacteria_Firmicutes_Bacilli_:0.2824754329)100:0.0921858078,WEPA001.C.00001.C001_01891_Bacteria_Firmicutes_Bacilli_:0.3177736700)100:0.1148677999,((LAPA003.C.00001.C001_01715_Bacteria_Firmicutes_Bacilli_:0.3232012397,LABU001.C.00002.C001_01865_Bacteria_Firmicutes_Bacilli_:0.2842452630)100:0.0832662070,LAFE001.C.00002.C001_01922_Bacteria_Firmicutes_Bacilli_:0.2612519020)100:0.0907298561)100:0.0880851203,((LARU001.C.00001.C001_00206_Bacteria_Firmicutes_Bacilli_:0.3750362450,LASA002.C.00001.C001_01498_Bacteria_Firmicutes_Bacilli_:0.3134137068)100:0.1003417591,LABA002.C.00001.C001_02217_Bacteria_Firmicutes_Bacilli_:0.3676139559)99:0.0714688428)99:0.0584298627,(LACU002.C.00001.C001_00148_Bacteria_Firmicutes_Bacilli_:0.3919587275,(LABA001.C.00001.C001_00317_Bacteria_Firmicutes_Bacilli_:0.3708583563,LAJE001.C.00001.C001_01513_Bacteria_Firmicutes_Bacilli_:0.5229037777)100:0.1176562711)100:0.0864723621)100:0.1137106824,(CAMA001.C.00001.C001_00850_Bacteria_Firmicutes_Bacilli__D:0.3824574151,(((LIWE001.C.00001.C001_00748_Bacteria_Firmicutes_Bacilli__D:0.0154174695,LIMO_lmo0762:0.0110606109)64:0.0057754126,LIIN001.C.00001.C001_00792_Bacteria_Firmicutes_Bacilli__D:0.0205649843)86:0.0177241883,(LIIV001.C.00001.C001_00726_Bacteria_Firmicutes_Bacilli__D:0.0074807166,LISE001.C.00001.C001_00664_Bacteria_Firmicutes_Bacilli__D:0.0243860924)100:0.0270169845)100:0.2003199691)100:0.0874012970)100:0.1152826081)100:0.0782352485)66:0.0400974052,(((LAPH002.C.00001.C001_01151_Bacteria_Firmicutes_Clostridia__D:0.5343253155,(ALOR001.C.00001.C001_01033_Bacteria_Firmicutes_Clostridia__D:0.1968334112,(TUSP001.C.00001.C001_02250_Bacteria_Firmicutes_Erysipelotrichia__D:0.1969908125,CLDI001.C.00010.C001_02183_Bacteria_Firmicutes_Clostridia__D:0.2745140153)99:0.0613023405)99:0.0992973577)100:0.1753632827,((((PAST001.C.00001.C001_01979_Bacteria_Firmicutes_Bacilli__D:0.3010365307,((((PARI001.C.00001.C001_00380_Bacteria_Firmicutes_Bacilli__D:0.0126603714,PAGR001.C.00001.C001_00320_Bacteria_Firmicutes_Bacilli__D:0.0129990278)100:0.1063193554,(PABO002.C.00001.C001_00280_Bacteria_Firmicutes_Bacilli__D:0.0101898539,(PASP004.C.00001.C001_00319_Bacteria_Firmicutes_Bacilli__D:0.0051053312,PASP006.C.00001.C001_00280_Bacteria_Firmicutes_Bacilli__D:0.0094890534)100:0.0045817942)100:0.0547577000)99:0.0128144185,((PASP007.C.00001.C001_00251_Bacteria_Firmicutes_Bacilli__D:0.0108980030,PASP008.C.00001.C001_00235_Bacteria_Firmicutes_Bacilli__D:0.0079215984)100:0.0772539576,PASP009.C.00001.C001_00268_Bacteria_Firmicutes_Bacilli__D:0.0463653041)100:0.0390202964)100:0.0229117408,(((PASP010.C.00001.C001_00271_Bacteria_Firmicutes_Bacilli__D:0.0176327856,PASP005.C.00001.C001_00262_Bacteria_Firmicutes_Bacilli__D:0.0107669340)99:0.0115640009,PAOD001.C.00001.C001_00268_Bacteria_Firmicutes_Bacilli__D:0.0076195319)100:0.0550978539,PADO001.C.00001.C001_06668_Bacteria_Firmicutes_Bacilli__D:0.0981040188)95:0.0118681616)98:0.0889850083)100:0.0633092464,PASP012.C.00001.C001_00001_Bacteria_Firmicutes_Bacilli__D:0.1619971537)100:0.0374523912,PASW001.C.00001.C001_02431_Bacteria_Firmicutes_Bacilli__D:0.2289791917)100:0.1584030579,(((PACR001.C.00001.C001_03521_Bacteria_Firmicutes_Bacilli__D:0.1442817538,PASP011.C.00001.C001_05084_Bacteria_Firmicutes_Bacilli__D:0.1053141939)100:0.0659938477,PAYO001.C.00001.C001_00207_Bacteria_Firmicutes_Bacilli__D:0.1543590528)100:0.0506744999,(((BAMY001.C.00001.C001_01854_Bacteria_Firmicutes_Bacilli__D:0.0337967658,(BATO001.C.00001.C001_04626_Bacteria_Firmicutes_Bacilli__D:0.0109259361,(((BAAN002.C.00001.C001_01775_Bacteria_Firmicutes_Bacilli__D:0.0042194840,(BASP023.C.00001.C001_04791_Bacteria_Firmicutes_Bacilli__D:0.0000027106,BATH001.C.00001.C001_01760_Bacteria_Firmicutes_Bacilli__D:0.0020964462)100:0.0020938737)100:0.0021091948,BASP013.C.00001.C001_01866_Bacteria_Firmicutes_Bacilli__D:0.0063397448)100:0.0021146236,(BABO001.C.00001.C001_01699_Bacteria_Firmicutes_Bacilli__D:0.0020885188,BACE001.C.00001.C001_01731_Bacteria_Firmicutes_Bacilli__D:0.0062947453)100:0.0085343037)100:0.0021191574)100:0.0158690347)99:0.0263144102,BACY001.C.00001.C001_01581_Bacteria_Firmicutes_Bacilli__D:0.0508751196)100:0.1002699770,(BASI001.C.00001.C001_00215_Bacteria_Firmicutes_Bacilli__D:0.0289994853,BAMU001.C.00001.C001_00200_Bacteria_Firmicutes_Bacilli__D:0.0417534347)100:0.1842231700)32:0.0271435780)98:0.0541515680)89:0.0438161395)97:0.0546949210,(TUSP001.C.00001.C001_01310_Bacteria_Firmicutes_Erysipelotrichia__D:0.2884806972,CAIZ001.C.00001.C001_00422_Bacteria_Tenericutes_Candidatus:0.5622960535)83:0.1039401365)85:0.0590045105)51:0.0461094670)76:0.0392998449,((EUHA001.C.00001.C001_02466_Bacteria_Firmicutes_Clostridia_:0.4263209298,BUPR001.C.00001.C001_02187_Bacteria_Firmicutes_Clostridia_:0.5031975342)100:0.0649279489,ERBA001.C.00001.C001_03537_Bacteria_Firmicutes_Erysipelotrichia_:0.6916517709)99:0.0677239000)99:0.1549299510,(ACBR001.C.00001.C001_01675_Bacteria_Tenericutes_Mollicutes_:0.5633927612,(ACPA002.C.00001.C001_00108_Bacteria_Tenericutes_Mollicutes_:0.3124689847,ACLA003.C.00001.C001_01363_Bacteria_Tenericutes_Mollicutes_:0.4448929963)100:0.2330411328)100:0.3095203661)46:0.0753918539)33:0.0799892501,((((((FIMA001.C.00001.C001_00959_Bacteria_Firmicutes_Tissierellia_:0.7036994752,(PAMI001.C.00001.C001_00694_Bacteria_Firmicutes_Tissierellia_:0.6282133604,ERRH001.C.00003.C001_01612_Bacteria_Firmicutes_Erysipelotrichia_:0.5164885700)99:0.0647963966)5:0.0583590424,GOAC001.C.00001.C001_01068_Bacteria_Firmicutes_Tissierellia_:0.3404818776)96:0.0746752834,PESP004.C.00001.C001_00461_Bacteria_Firmicutes_Tissierellia_:0.5572008410)99:0.0527918110,(CLDI001.C.00010.C001_00753_Bacteria_Firmicutes_Clostridia__D:0.2653943118,PEAC002.C.00001.C001_00989_Bacteria_Firmicutes_Clostridia_:0.2740096553)100:0.1177517252)98:0.0425328810,FIAL001.C.00001.C001_01418_Bacteria_Firmicutes_Clostridia_:0.4644710481)98:0.0597667019,((GEFE001.C.00001.C001_00551_Bacteria_Firmicutes_Clostridia_:0.2920535426,ILPO001.C.00001.P002_00901_Bacteria_Fusobacteria_Fusobacteriales_:0.5788059984)100:0.1208987858,(ALOR001.C.00001.C001_01846_Bacteria_Firmicutes_Clostridia__D:0.1526682202,ALME001.C.00001.C001_02241_Bacteria_Firmicutes_Clostridia_:0.2481025866)100:0.2314112699)99:0.0847381238)100:0.1104822153)34:0.1065378396,((ACWO001.C.00001.C001_01341_Bacteria_Firmicutes_Clostridia_:0.3476139295,EULI001.C.00003.C001_01367_Bacteria_Firmicutes_Clostridia_:0.2137032942)100:0.6519892109,(((((CAAR003.C.00001.C001_00919_Bacteria_Firmicutes_Clostridia_:0.6005565678,CLAR001.C.00001.C001_03542_Bacteria_Firmicutes_Clostridia__D:0.3961208198)97:0.1350655721,CLBO002.C.00027.C001_03227_Bacteria_Firmicutes_Clostridia_:0.2538442670)51:0.0373030104,((CLAR001.C.00001.C001_01548_Bacteria_Firmicutes_Clostridia__D:0.2453620847,CLBO002.C.00006.C001_00974_Bacteria_Firmicutes_Clostridia_:0.2987301337)100:0.0475276025,(CLCE001.C.00001.C001_02134_Bacteria_Firmicutes_Clostridia_:0.2598362828,(FUVA001.C.00001.C001_01261_Bacteria_Fusobacteria_Fusobacteriales_:0.2083143400,FUNU001.C.00012.C001_00598_Bacteria_Fusobacteria_Fusobacteriales_:0.3395333634)100:0.1170511103)100:0.1128692982)100:0.0575185140)64:0.0616935669,CLAU001.C.00002.C001_01248_Bacteria_Firmicutes_Clostridia_:0.3223414204)60:0.0419909121,CLAC001.C.00003.C001_02362_Bacteria_Firmicutes_Clostridia_:0.3515732306)100:0.2006035965)78:0.0595567484)38:0.0847076489,(((MAIN001.C.00001.C001_01556_Bacteria_Firmicutes_Clostridia_:0.9210270502,(CLTH001.C.00001.C001_00274_Bacteria_Firmicutes_Clostridia_:0.2976886812,CLCE002.C.00001.C001_00179_Bacteria_Firmicutes_Clostridia_:0.3096352908)100:0.1241379355)100:0.0473725211,(DESP001.C.00001.C001_02917_Bacteria_Firmicutes_Clostridia_:0.4209470365,CLST001.C.00001.C001_02598_Bacteria_Firmicutes_Clostridia_:0.3595732080)100:0.2154332286)100:0.0976102336,THTH001.C.00001.C001_01592_Bacteria_Firmicutes_Clostridia_:0.6092000414)95:0.0490447731)28:0.0368019532,((FAPR001.C.00001.C001_00970_Bacteria_Firmicutes_Clostridia_:0.7424159224,(RUBI001.C.00001.C001_00849_Bacteria_Firmicutes_Clostridia_:0.3956615430,RUSP003.C.00001.C001_00116_Bacteria_Firmicutes_Clostridia_:0.3491487716)100:0.1382664024)99:0.1783208477,((CLLE001.C.00001.C001_02223_Bacteria_Firmicutes_Clostridia_:0.6357331892,(LAPH002.C.00001.C001_00581_Bacteria_Firmicutes_Clostridia__D:0.2932174972,LAPH001.C.00001.C001_02297_Bacteria_Firmicutes_Clostridia_:0.2598598942)100:0.1042630313)65:0.0673854446,ANPR001.C.00001.C001_02477_Bacteria_Firmicutes_Clostridia_:0.4983693787)100:0.1783666449)94:0.0859414554)28:0.0311277328,((((HYSP012.C.00001.C001_01237_Bacteria_Aquificae_Aquificales_:0.6890158569,(SUAZ001.C.00001.C001_00951_Bacteria_Aquificae_Aquificales_:0.6630288522,AQAE001.C.00001.C001_01339_Bacteria_Aquificae_Aquificales_:0.3489207504)50:0.0761691680)100:0.1769371823,DETH001.C.00001.C001_00434_Bacteria_Aquificae_Desulfurobacteriales_:0.7363539245)100:0.2997756015,((((((((HABO001.C.00001.C001_00819_Archaea_Euryarchaeota_Halobacteria__D:0.3497444743,(NAOC001.C.00001.C001_00487_Archaea_Euryarchaeota_Halobacteria__D:0.2187276833,(NAMA001.C.00001.C001_02390_Archaea_Euryarchaeota_Halobacteria__D:0.0942690291,(NAGR001.C.00001.C001_00599_Archaea_Euryarchaeota_Halobacteria__D:0.0873661963,HALA002.C.00001.C001_03499_Archaea_Euryarchaeota_Halobacteria__D:0.0961416914)100:0.0456500805)100:0.1762895927)100:0.1514039234)100:0.3102840971,HASA001.C.00002.C001_02068_Archaea_Euryarchaeota_Halobacteria__D:0.6164008620)100:0.2903312081,(HASA001.C.00002.C001_01019_Archaea_Euryarchaeota_Halobacteria__D:0.1651380772,((((NAGR001.C.00001.C001_03585_Archaea_Euryarchaeota_Halobacteria__D:0.0501769991,HALA002.C.00001.C001_03227_Archaea_Euryarchaeota_Halobacteria__D:0.0312228706)100:0.0250846849,NAMA001.C.00001.C001_03265_Archaea_Euryarchaeota_Halobacteria__D:0.0580194700)100:0.0299809993,NAOC001.C.00001.C001_01489_Archaea_Euryarchaeota_Halobacteria__D:0.0449236135)100:0.0609752731,(HAJE001.C.00001.C001_01827_Archaea_Euryarchaeota_Halobacteria_:0.1379488884,(HABO001.C.00001.C001_01832_Archaea_Euryarchaeota_Halobacteria__D:0.0831748627,HAWA001.C.00002.C001_01434_Archaea_Euryarchaeota_Halobacteria_:0.1938923020)100:0.1189163597)99:0.0562712656)99:0.0879804599)100:0.0893351457)100:0.2959718450,((MEHO001.C.00001.C001_00730_Archaea_Euryarchaeota_Methanomicrobia_:0.3870440320,MEBA002.C.00001.C001_00363_Archaea_Euryarchaeota_Methanomicrobia_:0.3182220558)100:0.2266481330,MECO001.C.00001.C001_00092_Archaea_Euryarchaeota_Methanomicrobia_:0.4117861745)97:0.1025027031)98:0.0696391879,MESO001.C.00001.C001_00798_Archaea_Euryarchaeota_Methanomicrobia_:0.7639305531)100:0.1959489554,(THSP013.C.00001.C001_00186_Archaea_Euryarchaeota_Thermococci_:0.6554485090,ACBO001.C.00001.C001_01577_Archaea_Euryarchaeota_DHVE2:1.0184138562)100:0.1926505121)74:0.0710180475,MEBA001.C.00001.C001_00732_Archaea_Euryarchaeota_Methanococci_:0.8392181719)75:0.0954690382,((NIVI001.C.00001.C001_01877_Archaea_Thaumarchaeota_Nitrososphaeria__D:0.7171382161,((NIVI001.C.00001.C001_01772_Archaea_Thaumarchaeota_Nitrososphaeria__D:0.4079704373,CANI009.C.00001.C001_00021_Archaea_Thaumarchaeota_Nitrososphaeria_:0.3452806810)100:0.1032340842,CANI001.C.00001.C001_01758_Archaea_Thaumarchaeota_Nitrosopumilales_:0.4796127687)100:0.1907721445)100:0.4930430170,(((((SUAC001.C.00004.C001_00657_Archaea_Crenarchaeota_Thermoprotei_:0.3752870823,MESE001.C.00003.C001_02355_Archaea_Crenarchaeota_Thermoprotei_:0.4081861613)93:0.0628177577,SUSO001.C.00004.C001_01284_Archaea_Crenarchaeota_Thermoprotei_:0.3258461912)100:0.5676860041,(IGHO001.C.00001.C001_00292_Archaea_Crenarchaeota_Thermoprotei_:0.3906623505,IGIS001.C.00001.C001_00742_Archaea_Crenarchaeota_Thermoprotei_:0.3852891733)100:0.4156447857)100:0.1376291145,((THCA001.C.00001.C001_00292_Archaea_Crenarchaeota_Thermoprotei_:0.4047767901,((THAG001.C.00001.C001_01282_Archaea_Crenarchaeota_Thermoprotei_:0.4089365560,STHE001.C.00001.C001_01508_Archaea_Crenarchaeota_Thermoprotei_:0.5489758548)99:0.0858964477,DEMU001.C.00001.C001_01287_Archaea_Crenarchaeota_Thermoprotei_:0.4468108759)100:0.1881206223)100:0.3849298513,(HYBU001.C.00001.C001_01197_Archaea_Crenarchaeota_Thermoprotei_:0.6566612649,(ACSA001.C.00001.C001_00303_Archaea_Crenarchaeota_Thermoprotei_:0.4932633672,CALA001.C.00001.C001_01269_Archaea_Crenarchaeota_Thermoprotei_:0.5888584123)100:0.2757266022)100:0.1953761402)96:0.1115213413)100:0.3966545856,((PYIS001.C.00001.C001_01108_Archaea_Crenarchaeota_Thermoprotei_:0.6909519615,(VUDI001.C.00001.C001_00026_Archaea_Crenarchaeota_Thermoprotei_:0.4555051597,CAMA002.C.00001.C001_00145_Archaea_Crenarchaeota_Thermoprotei_:0.5718117074)100:0.1558758833)93:0.2461575215,((THUZ001.C.00001.C001_01242_Archaea_Crenarchaeota_Thermoprotei_:0.4376286787,THCA002.C.00001.C001_00035_Archaea_Crenarchaeota_Thermoprotei_:0.3849693000)100:0.4367483247,CAKO001.C.00001.C001_01333_Archaea_CandidatusKorarchaeota_:1.6530621588)86:0.0965523289)94:0.0990761655)100:0.0994380352)97:0.1354509502)100:0.3839636629)26:0.0628764871,((THNA001.C.00001.C001_00959_Bacteria_Firmicutes_Clostridia_:0.9135932848,(CAEX001.C.00001.C001_00717_Bacteria_Caldiserica_Caldisericia_:0.9050006567,CABA003.C.00001.C001_00425_Bacteria_Proteobacteria_Deltaproteobacteria_:0.9348428959)97:0.0956524292)96:0.1490263687,((((COPR002.C.00001.C001_01044_Bacteria_Firmicutes_Clostridia_:0.7898356922,AMDE001.C.00001.C001_01664_Bacteria_Firmicutes_Clostridia_:0.3627041098)100:0.2465808510,CAHY001.C.00001.C001_00104_Bacteria_Firmicutes_Clostridia_:0.7172220651)100:0.2682883638,(((((MASP003.C.00001.C001_01156_Bacteria_Thermotogae_Petrotogales_:0.9345875782,THME001.C.00002.C001_01807_Bacteria_Thermotogae_Thermotogales_:0.6548336247)77:0.1421110238,((PSHY001.C.00001.C001_01917_Bacteria_Thermotogae_Thermotogales_:0.5030787875,THPR002.C.00001.C001_01516_Bacteria_Thermotogae_Thermotogales_:0.3392471981)100:0.1092473245,PSTH001.C.00001.C001_00637_Bacteria_Thermotogae_Thermotogales_:0.3581220198)100:0.2108661187)17:0.0453260367,THSP007.C.00001.C001_00417_Bacteria_Thermotogae_Thermotogales_:0.4617123807)83:0.1199893444,FEPE001.C.00002.C001_00949_Bacteria_Thermotogae_Thermotogales_:0.5831878403)100:0.1805168986,CAOB001.C.00001.C001_00742_Bacteria_Firmicutes_Clostridia_:0.6854786780)13:0.0390450408)2:0.0794662936,((KOPA001.C.00001.C001_01974_Bacteria_Thermotogae_Kosmotogales_:0.4263963598,(KOOL001.C.00001.C001_00284_Bacteria_Thermotogae_Kosmotogales_:0.4107710129,MEPR001.C.00001.C001_00829_Bacteria_Thermotogae_Kosmotogales_:0.5031404985)100:0.1136658091)100:0.3279607890,BRHY001.C.00003.C001_00109_Bacteria_Spirochaetes_Brachyspirales_:1.1260531579)58:0.1159825270)7:0.0513099580)13:0.0438082574)27:0.1255582327)20:0.0471785172,((((THAC002.C.00001.C001_00782_Bacteria_Synergistetes_Synergistia_:0.7111417748,ACMO001.C.00001.C001_00953_Bacteria_Synergistetes_Synergistia_:0.5635298406)94:0.0941945670,(CLPO001.C.00001.C001_02154_Bacteria_Synergistetes_Synergistia_:0.5534305673,AMCO001.C.00001.C001_01116_Bacteria_Synergistetes_Synergistia_:0.5507504122)95:0.0918621376)100:0.5597809588,NATH001.C.00001.C001_02305_Bacteria_Firmicutes_Clostridia_:0.6869416341)92:0.1132200883,((DITU001.C.00001.C001_01035_Bacteria_Dictyoglomi_Dictyoglomales_:0.7381806474,(ACAR001.C.00001.C001_02303_Bacteria_Firmicutes_Clostridia_:0.4843926301,((HAPR001.C.00001.C001_01631_Bacteria_Firmicutes_Clostridia_:0.5744873582,HAOR001.C.00001.C001_01176_Bacteria_Firmicutes_Clostridia_:0.2967356911)100:0.0934253866,HAHA003.C.00001.C001_02525_Bacteria_Firmicutes_Clostridia_:0.4410484440)100:0.0867270754)100:0.0934442499)100:0.1351357972,TEAC001.C.00002.C001_01973_Bacteria_Firmicutes_Clostridia_:0.5676707083)46:0.0608024610)67:0.0539391781)18:0.0310189413)18:0.0735041158,(TUPA001.C.00001.C001_03820_Bacteria_Spirochaetes_Leptospirales_:1.0646571247,SYWO001.C.00001.C001_01994_Bacteria_Firmicutes_Clostridia_:0.7225841693)21:0.1035734145)94:0.0482906856,(((ALAC001.C.00002.C001_01363_Bacteria_Firmicutes_Bacilli_:0.8985019685,NOTH001.C.00001.C001_00673_Bacteria_Firmicutes_Bacilli_:0.4320160500)65:0.1142453384,DERU001.C.00001.C001_02867_Bacteria_Firmicutes_Clostridia_:0.3709235298)65:0.0851361187,TUSP002.C.00001.C001_03877_Bacteria_Firmicutes_Bacilli_:0.6107651527)94:0.0697869045)100:0.1744462608)97:0.0516774446)100:0.1032524096)100:0.0615690911,BRBR001.C.00002.C001_03886_Bacteria_Firmicutes_Bacilli_:0.3665831572)100:0.2066470462)95:0.0581131478)68:0.0267183594,(HAMA002.C.00001.C001_02294_Bacteria_Firmicutes_Bacilli_:0.4188985330,(((BAWE001.C.00001.C001_02150_Bacteria_Firmicutes_Bacilli_:0.2674803543,((BAMY001.C.00001.C001_03700_Bacteria_Firmicutes_Bacilli__D:0.0224840763,(BATO001.C.00001.C001_00978_Bacteria_Firmicutes_Bacilli__D:0.0283203594,((BACE001.C.00001.C001_03621_Bacteria_Firmicutes_Bacilli__D:0.0041826098,BABO001.C.00001.C001_03599_Bacteria_Firmicutes_Bacilli__D:0.0020353446)100:0.0146367111,(((BATH001.C.00001.C001_03527_Bacteria_Firmicutes_Bacilli__D:0.0000027106,BASP023.C.00001.C001_00961_Bacteria_Firmicutes_Bacilli__D:0.0000027106)100:0.0000029982,BAAN002.C.00001.C001_03618_Bacteria_Firmicutes_Bacilli__D:0.0029131093)100:0.0020491010,BASP013.C.00001.C001_03673_Bacteria_Firmicutes_Bacilli__D:0.0083473501)100:0.0043118815)100:0.0097476048)100:0.0139570541)100:0.0455773916,BACY001.C.00001.C001_02560_Bacteria_Firmicutes_Bacilli__D:0.0890312921)100:0.2344061601)99:0.0576191215,(BAMU001.C.00001.C001_01762_Bacteria_Firmicutes_Bacilli__D:0.0267367825,BASI001.C.00001.C001_01713_Bacteria_Firmicutes_Bacilli__D:0.0283865848)100:0.2096562781)99:0.0637476744,JEMA001.C.00001.C001_01774_Bacteria_Firmicutes_Bacilli_:0.4216313656)99:0.0580761939)97:0.0405912979)96:0.1247980067,(((AUIN001.C.00001.C001_00937_Bacteria_Firmicutes_Bacilli_:0.8182701838,SAHA001.C.00001.C001_01218_Bacteria_Firmicutes_Bacilli_:0.6823404446)82:0.0956137637,STAU001.C.00001.C001_01293_Bacteria_Firmicutes_Bacilli_:0.3772515977)71:0.0794693418,MACA002.C.00002.C001_01066_Bacteria_Firmicutes_Bacilli_:0.4814687376)100:0.2549336709)93:0.0532843970,((((STPA004.C.00001.C001_01194_Bacteria_Firmicutes_Bacilli_:0.5174448805,STSU001.C.00017.C001_00703_Bacteria_Firmicutes_Bacilli_:0.1931147091)100:0.1247886416,(LAPI001.C.00001.C001_01808_Bacteria_Firmicutes_Bacilli_:0.3444654011,LAGA001.C.00002.C001_01893_Bacteria_Firmicutes_Bacilli_:0.2731996619)100:0.1176473341)100:0.3301233617,(((AECH001.C.00001.C001_00050_Bacteria_Firmicutes_Bacilli_:0.4094192311,AEUR002.C.00002.C001_01091_Bacteria_Firmicutes_Bacilli_:0.2780499566)100:0.1068383128,AEUR001.C.00001.C001_00413_Bacteria_Firmicutes_Bacilli_:0.4065638632)84:0.0813935574,AESA001.C.00001.C001_01601_Bacteria_Firmicutes_Bacilli_:0.3218104237)100:0.2999915058)95:0.0721383037,((CASP004.C.00001.C001_00645_Bacteria_Firmicutes_Bacilli_:0.1569961872,CAMA001.C.00001.C001_01943_Bacteria_Firmicutes_Bacilli__D:0.1862908558)100:0.1458584472,ENFA001.C.00012.C001_01927_Bacteria_Firmicutes_Bacilli_:0.3265439344)100:0.1023766809)100:0.1193537833)100:0.5511485595,(LIIV001.C.00001.C001_01289_Bacteria_Firmicutes_Bacilli__D:0.0653406474,LISE001.C.00001.C001_01214_Bacteria_Firmicutes_Bacilli__D:0.0559734878)92:0.0120276810)100:0.0262152065,(LIWE001.C.00001.C001_01337_Bacteria_Firmicutes_Bacilli__D:0.0425248848,LIIN001.C.00001.C001_01384_Bacteria_Firmicutes_Bacilli__D:0.0359301077)100:0.0318202505);
